# Supplementary material for: cDNA-detector: detection and removal of cDNA contamination in DNA sequencing libraries
Source: BMC Bioinformatics. 2021 Dec 24;22:611. doi: 10.1186/s12859-021-04529-2 (PMC8709999; doi:10.1186/s12859-021-04529-2)
Supplement: Supplementary file 2 — Additional file 2. Effect of contaminant cDNA reads and decontamination with cDNA-detector on structural variant calling in HG002 WGS. [file 12859_2021_4529_MOESM2_ESM.xlsx]

## Sheet: SV
Sample	Candidate Structural Variations	Gained In inserted cDNA regions	Lost In inserted cDNA regions
HG002	168769
HG002 + 100 inserted cDNAs	170816 (+2111/-64)	+2000 (176 translocation; 1926 deletions; 9 insertions)	-8 (5 translocations; 2 deletions; 1 insertions)
(HG002 + 100 inserted cDNAs) After decontamination	168806 (+56/-19)	+21 (14 translocations; 7 deletions)	-9 (6 translocations; 3 deletions)
Note: "+" means: gained, "-" means lost, both are compared with original results from HG002 without any inserted reads
