# Supplementary material for: cDNA-detector: detection and removal of cDNA contamination in DNA sequencing libraries
Source: BMC Bioinformatics. 2021 Dec 24;22:611. doi: 10.1186/s12859-021-04529-2 (PMC8709999; doi:10.1186/s12859-021-04529-2)
Supplement: Supplementary file 4 — Additional file 4. Identified cDNAs in samples from ENCODE. [file 12859_2021_4529_MOESM4_ESM.xlsx]

## Sheet: Sample statistics
number of total samples	14485
number of samples with cDNAs	41
number of detected cDNAs (exclude possible false positives)	15

## Sheet: Samples with detected cDNAs
file_id	number of detected cDNAs	number of genes detected by cDNA-detector	possible cDNAs detected by cDNA-detector	known introduced cDNA	potential additional hits by manual review	target of assay	cell type
ENCFF126WJK	1	1	HNF4A			H3K27me3	ectodermal cell
ENCFF678JJZ		2	TERT,HRAS*	TERT,HRAS			ELR
ENCFF200NVO		2	TERT,HRAS*	TERT,HRAS			ELR
ENCFF774SET	1	1	PAX7			EZH2	endothelial cell of umbilical vein
ENCFF178TBW	1	1	PAX7			EZH2	endothelial cell of umbilical vein
ENCFF214SWN		1	TERT	TERT			glomerular visceral epithelial cell
ENCFF856IKR	2	2	E2F1,TRIM28			ZNF274	GM08714
ENCFF650DWC	2	2	E2F1,TRIM28			ZNF274	GM08714
ENCFF992TBW		1	TERT	TERT,CDK4			HCEC 1CT
ENCFF038DYY	1	1	PPARG			SUZ12	HEK293T
ENCFF247CVJ	1	1	PPARG			BHLHE40	HEK293T
ENCFF258WGM	1	1	PPARG			FOXK2	HEK293T
ENCFF271AMR	1	1	PPARG			NFRKB	HEK293T
ENCFF284OXU	1	1	PPARG			NFRKB	HEK293T
ENCFF360GUG	1	1	PPARG			BHLHE40	HEK293T
ENCFF764EWY	1	1	PPARG			FOXK2	HEK293T
ENCFF835IGH	1	1	PPARG			SUZ12	HEK293T
ENCFF467TEV	1	1	PPARG			NFRKB	HEK293T
ENCFF494NAS	1	1	PPARG			FOXK2	HEK293T
ENCFF017WNE	1	1	PPARG			SUZ12	HEK293T
ENCFF095FXN	1	1	PPARG			BHLHE40	HEK293T
ENCFF258YYG	1	1	PPARG			NFRKB	HEK293T
ENCFF537OFY	1	1	PPARG			SUZ12	HEK293T
ENCFF554EGF	1	1	PPARG			BHLHE40	HEK293T
ENCFF714SYF	1	1	PPARG			FOXK2	HEK293T
ENCFF012EGY	1	3	ACP3,GLO1,KRT20			CCAR2	HepG2
ENCFF263MRB		1	TERT	TERT			HFFc6
ENCFF742XCJ		1	TERT	TERT			HFFc6
ENCFF867KHC		1	TERT	TERT			HFFc6
ENCFF041XRQ		1	TERT	TERT			HFFc6
ENCFF743WPX	2	3	ACP3,GLO1,KRT20			CCAR2	K562
ENCFF280IUC	1	3	ACP3,GLO1,KRT20			CCAR2	K562
ENCFF242NOS		1	KLF4	KLF4,MYC,OCT4,SOX2	SOX2,MYC		L1-S8R
ENCFF968HSC		2	KLF4,MYC	KLF4,MYC,OCT4,SOX2	SOX2		L1-S8R
ENCFF738KBP		2	KLF4,MYC	KLF4,MYC,OCT4,SOX2	SOX2		L1-S8R
ENCFF008ZST	1	1	ESR1	ESR1		POLR2A	MCF 10A
ENCFF754BRI	1	2	IL2RA,ZNF274			H3K36me3	NT2/D1
ENCFF770TAF	1	2	IL2RA,ZNF274			H3K36me3	NT2/D1
ENCFF417NJB	2	3	ESR1,RAF1,TERT	ESR1,RAF1,TERT		H3K4me3	WI38
ENCFF169BUR	1	1	TERT	ESR1,RAF1,TERT	ESR1,RAF1	H3K4me3	WI38
ENCFF915QGJ	1	2	ESR1,TERT	ESR1,RAF1,TERT	RAF1	H3K4me3	WI38
*identified as retrocopy by cDNA-detector

## Sheet: List of detected cDNAs
ACP3
E2F1
ESR1
GLO1
HNF4A
IL2RA
KRT20
PAX7
PPARG
RAF1
TERT
TRIM28
ZNF274
KLF4
MYC
HRAS

## Sheet: All tested samples
file_id	experiments	labs_generating_data	assay_type	biosample_term_id	biosample_type	biosamples	cell_type	paired_end_sequencing	read_length	reference_genome_assembly	target_of_assay
ENCFF002FHN	ENCSR000FCE	richard-myers	ChIP-seq	EFO:0002067	cell line	ENCBS601AAA	K562	FALSE	50	GRCh38	ETV6
ENCFF002HGO	ENCSR887ZPC	bradley-bernstein	ChIP-seq	CL:0000222	in vitro differentiated cells	ENCBS757PCM	mesodermal cell	FALSE	36	hg19	H3K9me3
ENCFF002HVX	ENCSR000BLL	richard-myers	ChIP-seq	EFO:0001247	cell line	ENCBS597ENC	T47D	FALSE	36	hg19	ESR1
ENCFF002JBN	ENCSR396SOH	richard-myers	ChIP-seq	EFO:0001187	cell line	ENCBS783OAK	HepG2	FALSE	76	hg19	3xFLAG-ZNF792
ENCFF002JGD	ENCSR974OFJ	michael-snyder	ChIP-seq	EFO:0002784	cell line	ENCBS594YOH	GM12878	TRUE	100	hg19	KLF5
ENCFF002OCM	ENCSR782NOO	john-stamatoyannopoulos	ChIP-seq	CL:0000625	primary cell	ENCBS714KQF	CD8-positive, alpha-beta T cell	FALSE	36	hg19	H3K36me3
ENCFF002PNZ	ENCSR416QLJ	michael-snyder	ChIP-seq	EFO:0002067	cell line	ENCBS378AAA	K562	TRUE	100	GRCh38	eGFP-CEBPB
ENCFF002PPW	ENCSR987MTA	michael-snyder	ChIP-seq	EFO:0002784	cell line	ENCBS339VHO	GM12878	TRUE	100	GRCh38	BHLHE40
ENCFF002SPV	ENCSR140DSL	michael-snyder	ChIP-seq	EFO:0002791	cell line	ENCBS899VUW	HeLa-S3	FALSE	36	hg19	MAFF
ENCFF002SZF	ENCSR883AQJ	bing-ren	ChIP-seq	EFO:0003042	cell line	ENCBS368BPP	H1-hESC	FALSE	36	hg19	H3K9me3
ENCFF002VFN	ENCSR758SCJ	michael-snyder	ChIP-seq	UBERON:0002190	tissue	ENCBS108OCK	subcutaneous adipose tissue	TRUE	100	GRCh38	Control
ENCFF002WSA	ENCSR256DQC	michael-snyder	ChIP-seq	EFO:0002067	cell line	ENCBS661EXX	K562	TRUE	100	GRCh38	Control
ENCFF002XUP	ENCSR000AQZ	bradley-bernstein	ChIP-seq	EFO:0007074	cell line	ENCBS282AAA	DND-41	FALSE	36	hg19	H3K4me2
ENCFF003ETE	ENCSR389BLX	michael-snyder	ChIP-seq	EFO:0001203	cell line	ENCBS110CZN	MCF-7	TRUE	100	GRCh38	GATAD2B
ENCFF003FHH	ENCSR736ZEG	michael-snyder	ChIP-seq	CL:1001606	primary cell	ENCBS538XZS	foreskin keratinocyte	TRUE	101	GRCh38	H3K27ac
ENCFF003FNG	ENCSR124BJR	michael-snyder	ChIP-seq	EFO:0002067	cell line	ENCBS489ZOH	K562	FALSE	36	GRCh38	ETV6
ENCFF003FOB	ENCSR954WVZ	michael-snyder	ChIP-seq	EFO:0001203	cell line	ENCBS216AOQ	MCF-7	TRUE	100	GRCh38	ESRRA
ENCFF003FWA	ENCSR912ATU	michael-snyder	ChIP-seq	EFO:0001203	cell line	ENCBS902LKX	MCF-7	TRUE	101	GRCh38	ZNF217
ENCFF003GVA	ENCSR662PLB	bradley-bernstein	ChIP-seq	CL:0002259	in vitro differentiated cells	ENCBS562NPI	neuroepithelial stem cell	FALSE	36	hg19	H3K4me3
ENCFF003JGM	ENCSR690GLT	bradley-bernstein	ChIP-seq	CL:0000221	in vitro differentiated cells	ENCBS398HLX	ectodermal cell	FALSE	36	hg19	H3K27me3
ENCFF003RNC	ENCSR463DSJ	bradley-bernstein	ChIP-seq	EFO:0002167	cell line	ENCBS898JGF	DOHH2	FALSE	36	hg19	H3K9me2
ENCFF003TGD	ENCSR584GHV	michael-snyder	ChIP-seq	EFO:0001086	cell line	ENCBS139BXF	A549	FALSE	36	GRCh38	NFE2L2
ENCFF003UCK	ENCSR115VDV	bradley-bernstein	ChIP-seq	CL:0000136	in vitro differentiated cells	ENCBS418SWL	adipocyte	FALSE	36	hg19	H3K4me1
ENCFF003UOZ	ENCSR996FWI	bradley-bernstein	ChIP-seq	EFO:0007108	cell line	ENCBS606XXJ	iPS-20b	FALSE	36	GRCh38	H3K4me1
ENCFF003UPA	ENCSR000ALO	bradley-bernstein	ChIP-seq	CL:0000312	primary cell	ENCBS585ENC	keratinocyte	FALSE	36	GRCh38	H3K4me3
ENCFF003VUV	ENCSR011LTA	richard-myers	ChIP-seq	UBERON:0036149	tissue	ENCBS090NNK	suprapubic skin	TRUE	76	hg19	Control
ENCFF003XTF	ENCSR000ANN	bradley-bernstein	ChIP-seq	CL:0000515	primary cell	ENCBS023XCT	skeletal muscle myoblast	FALSE	36	hg19	Control
ENCFF003YND	ENCSR000DXM	john-stamatoyannopoulos	ChIP-seq	EFO:0002860	cell line	ENCBS400ENC	SK-N-MC	FALSE	36	hg19	Control
ENCFF004AOO	ENCSR000DXO	john-stamatoyannopoulos	ChIP-seq	EFO:0003072	cell line	ENCBS606NNZ	SK-N-SH	FALSE	36	GRCh38	H3K36me3
ENCFF004BEE	ENCSR000ANB	bradley-bernstein	ChIP-seq	EFO:0003042	cell line	ENCBS718AAA	H1-hESC	FALSE	36	hg19	H3K36me3
ENCFF004EXM	ENCSR877RMK	bing-ren	ChIP-seq	UBERON:0002084	tissue	ENCBS663RCE	heart left ventricle	FALSE	36	GRCh38	H3K36me3
ENCFF004FTO	ENCSR000EXG	peggy-farnham	ChIP-seq	EFO:0005236	cell line	ENCBS810EWQ	NT2/D1	FALSE	32	GRCh38	YY1
ENCFF004GLM	ENCSR799KLF	bradley-bernstein	ChIP-seq	UBERON:0002084	tissue	ENCBS684IAD	heart left ventricle	FALSE	76	hg19	H3K36me3
ENCFF004JGP	ENCSR279KDC	michael-snyder	ChIP-seq	EFO:0001182	cell line	ENCBS501JRU	HEK293	TRUE	101	hg19	eGFP-ZNF677
ENCFF004JMG	ENCSR584GHV	michael-snyder	ChIP-seq	EFO:0001086	cell line	ENCBS159AAA	A549	FALSE	36	GRCh38	NFE2L2
ENCFF004MGP	ENCSR126QXT	michael-snyder	ChIP-seq	UBERON:0011907	tissue	ENCBS291EBC	gastrocnemius medialis	TRUE	100	hg19	Control
ENCFF004NVG	ENCSR000DKT	vishwanath-iyer	ChIP-seq	EFO:0002784	cell line	ENCBS337LQM	GM12878	FALSE	36	hg19	POLR2A
ENCFF004OMB	ENCSR000DPP	john-stamatoyannopoulos	ChIP-seq	NTR:0000479	cell line	ENCBS112TMK	AG09309	FALSE	36	hg19	CTCF
ENCFF004PAV	ENCSR000BHC	richard-myers	ChIP-seq	EFO:0002784	cell line	ENCBS110ENC	GM12878	FALSE	36	GRCh38	ZBTB33
ENCFF004VBD	ENCSR298DKW	michael-snyder	ChIP-seq	EFO:0002067	cell line	ENCBS500RNP	K562	TRUE	100	hg19	Control
ENCFF004WBX	ENCSR827NWO	michael-snyder	ChIP-seq	EFO:0001182	cell line	ENCBS416NEJ	HEK293	TRUE	101	hg19	eGFP-FEZF1
ENCFF004XEW	ENCSR000DYJ	michael-snyder	ChIP-seq	EFO:0001086	cell line	ENCBS159AAA	A549	FALSE	36	hg19	BHLHE40
ENCFF004XRU	ENCSR021DJC	michael-snyder	ChIP-seq	EFO:0001182	cell line	ENCBS541ZKU	HEK293	TRUE	101	hg19	eGFP-BCL11A
ENCFF004ZLO	ENCSR000BNP	richard-myers	ChIP-seq	EFO:0002784	cell line	ENCBS110ENC	GM12878	FALSE	36	hg19	YY1
ENCFF004ZOO	ENCSR499QIO	michael-snyder	ChIP-seq	EFO:0001182	cell line	ENCBS401QNO	HEK293	TRUE	101	GRCh38	Control
ENCFF005CCC	ENCSR697RIW	bradley-bernstein	ChIP-seq	UBERON:0011907	tissue	ENCBS693QTT	gastrocnemius medialis	FALSE	76	hg19	H3K9me3
ENCFF005DDP	ENCSR177VFS	michael-snyder	ChIP-seq	EFO:0002784	cell line	ENCBS421UOG	GM12878	TRUE	100	hg19	MEF2B
ENCFF005EDF	ENCSR931XKA	kevin-white	ChIP-seq	EFO:0001203	cell line	ENCBS183KOB	MCF-7	FALSE	50	hg19	Control
ENCFF005HON	ENCSR083DXD	bradley-bernstein	ChIP-seq	UBERON:0001157	tissue	ENCBS816BKF	transverse colon	FALSE	76	hg19	H3K9me3
ENCFF005MWU	ENCSR967HXD	bradley-bernstein	ChIP-seq	EFO:0003045	cell line	ENCBS769EPD	H9	FALSE	36	hg19	H3K4me1
ENCFF005WQC	ENCSR462QZZ	kevin-white	ChIP-seq	EFO:0002067	cell line	ENCBS819JKS	K562	FALSE	50	GRCh38	eGFP-ZNF395
ENCFF005ZIF	ENCSR000EXP	peggy-farnham	ChIP-seq	CL:0000765	primary cell	ENCBS357AAA	erythroblast	FALSE	36	hg19	GATA1
ENCFF006EYT	ENCSR175BVD	michael-snyder	ChIP-seq	UBERON:0004264	tissue	ENCBS204MYN	lower leg skin	TRUE	100	GRCh38	POLR2A
ENCFF006FDF	ENCSR631ESZ	michael-snyder	ChIP-seq	CL:1001606	primary cell	ENCBS666IIR	foreskin keratinocyte	TRUE	101	hg19	Control
ENCFF006GQZ	ENCSR000EGJ	michael-snyder	ChIP-seq	EFO:0002067	cell line	ENCBS039ENC	K562	FALSE	36	GRCh38	MYC
ENCFF006HDB	ENCSR716BTZ	michael-snyder	ChIP-seq	EFO:0007752	cell line	ENCBS626UQL	VCaP	TRUE	100	hg19	Control
ENCFF006NUZ	ENCSR897JAS	michael-snyder	ChIP-seq	EFO:0001203	cell line	ENCBS670IYV	MCF-7	TRUE	100	hg19	CREB1
ENCFF006OBK	ENCSR000AST	bradley-bernstein	ChIP-seq	EFO:0001086	cell line	ENCBS160AAA	A549	FALSE	36	GRCh38	H3K4me3
ENCFF006QBH	ENCSR000DUD	john-stamatoyannopoulos	ChIP-seq	EFO:0001187	cell line	ENCBS270KOG	HepG2	FALSE	36	hg19	H3K36me3
ENCFF006RYF	ENCSR200JYP	michael-snyder	ChIP-seq	EFO:0002067	cell line	ENCBS839CNN	K562	TRUE	100	hg19	ZNF316
ENCFF006UXO	ENCSR000BKQ	richard-myers	ChIP-seq	EFO:0002067	cell line	ENCBS109ENC	K562	FALSE	36	hg19	ETS1
ENCFF006YQA	ENCSR125DNC	michael-snyder	ChIP-seq	EFO:0001182	cell line	ENCBS906WJT	HEK293	TRUE	101	GRCh38	eGFP-ZNF394
ENCFF006ZCS	ENCSR493NBY	bradley-bernstein	ChIP-seq	EFO:0001203	cell line	ENCBS967MVZ	MCF-7	FALSE	36	hg19	H3K4me1
ENCFF006ZYE	ENCSR639RHG	bradley-bernstein	ChIP-seq	EFO:0001203	cell line	ENCBS967MVZ	MCF-7	FALSE	36	hg19	H4K20me1
ENCFF007ALP	ENCSR011NOZ	michael-snyder	ChIP-seq	EFO:0002067	cell line	ENCBS839CNN	K562	TRUE	100	GRCh38	ZNF407
ENCFF007CPG	ENCSR773REP	michael-snyder	ChIP-seq	EFO:0001182	cell line	ENCBS628NYX	HEK293	TRUE	101	GRCh38	eGFP-ZBTB7A
ENCFF007DFB	ENCSR727HME	michael-snyder	ChIP-seq	UBERON:0004264	tissue	ENCBS207AJN	lower leg skin	TRUE	100	hg19	CTCF
ENCFF007DGT	ENCSR061MKW	michael-snyder	ChIP-seq	EFO:0002323	cell line	ENCBS192LWI	RWPE1	TRUE	100	GRCh38	Control
ENCFF007GLP	ENCSR844DRI	bradley-bernstein	ChIP-seq	EFO:0007076	cell line	ENCBS421TWG	ES-I3	FALSE	36	hg19	H3K36me3
ENCFF007IUM	ENCSR105NMJ	bradley-bernstein	ChIP-seq	NTR:0000711	in vitro differentiated cells	ENCBS044KWE	neural progenitor cell	FALSE	76	GRCh38	H3K9ac
ENCFF007JEJ	ENCSR450FRI	michael-snyder	ChIP-seq	UBERON:0006920	tissue	ENCBS278PSF	esophagus squamous epithelium	TRUE	100	hg19	CTCF
ENCFF007NAL	ENCSR414SWG	michael-snyder	ChIP-seq	UBERON:0011907	tissue	ENCBS668EWD	gastrocnemius medialis	TRUE	100	GRCh38	POLR2A
ENCFF007QLT	ENCSR016BMM	richard-myers	ChIP-seq	UBERON:0002107	tissue	ENCBS401URL	liver	FALSE	50	GRCh38	TAF1
ENCFF007UHY	ENCSR729LGA	michael-snyder	ChIP-seq	EFO:0001203	cell line	ENCBS609QTY	MCF-7	TRUE	100	hg19	SP1
ENCFF007VAF	ENCSR144RXL	bing-ren	ChIP-seq	NTR:0000856	in vitro differentiated cells	ENCBS573WAE	mesendoderm	FALSE	36	hg19	H3K36me3
ENCFF007VCY	ENCSR160ZLP	bradley-bernstein	ChIP-seq	EFO:0003042	cell line	ENCBS952IPA	H1-hESC	FALSE	36	hg19	KDM5A
ENCFF007WHO	ENCSR791INM	bradley-bernstein	ChIP-seq	EFO:0003072	cell line	ENCBS018DDZ	SK-N-SH	TRUE	76	hg19	H3K4me2
ENCFF007WWV	ENCSR424ZJH	bing-ren	ChIP-seq	EFO:0001196	cell line	ENCBS007TVF	IMR-90	FALSE	36	GRCh38	H2AK5ac
ENCFF007YGP	ENCSR773TWR	john-stamatoyannopoulos	ChIP-seq	UBERON:0002108	tissue	ENCBS054KUO	small intestine	FALSE	36	hg19	H3K9me3
ENCFF007ZNX	ENCSR000APZ	bradley-bernstein	ChIP-seq	EFO:0003042	cell line	ENCBS718AAA	H1-hESC	FALSE	36	hg19	H3K9me3
ENCFF008ALX	ENCSR395USV	joseph-costello	ChIP-seq	EFO:0003042	cell line	ENCBS626BQK	H1-hESC	FALSE	50	GRCh38	H3K9me3
ENCFF008AZP	ENCSR176EXN	michael-snyder	ChIP-seq	EFO:0001203	cell line	ENCBS053YJT	MCF-7	TRUE	100	GRCh38	JUN
ENCFF008CNQ	ENCSR634ZGP	michael-snyder	ChIP-seq	EFO:0002791	cell line	ENCBS352IHZ	HeLa-S3	TRUE	100	hg19	UBTF
ENCFF008CUX	ENCSR886RYH	michael-snyder	ChIP-seq	EFO:0002067	cell line	ENCBS626VGF	K562	TRUE	100	GRCh38	NONO
ENCFF008FMW	ENCSR900AQX	bradley-bernstein	ChIP-seq	EFO:0005723	cell line	ENCBS372AAA	GM23248	TRUE	76	hg19	H4K20me1
ENCFF008FSM	ENCSR449RSE	john-stamatoyannopoulos	ChIP-seq	UBERON:0001383	tissue	ENCBS404XAC	muscle of leg	FALSE	36	hg19	Control
ENCFF008FSR	ENCSR000BPW	richard-myers	ChIP-seq	EFO:0001086	cell line	ENCBS423ENC	A549	FALSE	36	GRCh38	EP300
ENCFF008HXJ	ENCSR564YYW	michael-snyder	ChIP-seq	EFO:0001182	cell line	ENCBS436OCK	HEK293	TRUE	101	hg19	eGFP-ZNF157
ENCFF008IZS	ENCSR908CMW	michael-snyder	ChIP-seq	EFO:0002067	cell line	ENCBS352MRW	K562	TRUE	100	GRCh38	KDM1A
ENCFF008NLI	ENCSR000FCR	peggy-farnham	ChIP-seq	EFO:0003072	cell line	ENCBS490AAA	SK-N-SH	FALSE	36	GRCh38	H3K4me1
ENCFF008NLZ	ENCSR000AMU	bradley-bernstein	ChIP-seq	CL:0002553	primary cell	ENCBS149EDI	fibroblast of lung	FALSE	36	GRCh38	H3K4me1
ENCFF008NMH	ENCSR096RYU	bradley-bernstein	ChIP-seq	CL:0000236	primary cell	ENCBS231OXL	B cell	FALSE	36	hg19	Control
ENCFF008NUZ	ENCSR389BLX	michael-snyder	ChIP-seq	EFO:0001203	cell line	ENCBS110CZN	MCF-7	TRUE	100	hg19	GATAD2B
ENCFF008PUA	ENCSR435OQD	michael-snyder	ChIP-seq	EFO:0001203	cell line	ENCBS573TKZ	MCF-7	TRUE	100	hg19	ZFX
ENCFF008QCI	ENCSR197DJH	michael-snyder	ChIP-seq	EFO:0001203	cell line	ENCBS331EJR	MCF-7	TRUE	100	GRCh38	SREBF1
ENCFF008ZST	ENCSR000DPA	kevin-struhl	ChIP-seq	EFO:0001200	cell line	ENCBS618ENC	MCF 10A	FALSE	36	hg19	POLR2A
ENCFF009ADE	ENCSR746CUY	bing-ren	ChIP-seq	CL:0000134	in vitro differentiated cells	ENCBS012DXH	mesenchymal stem cell	FALSE	36	GRCh38	H3K9me3
ENCFF009DIM	ENCSR486GWT	bing-ren	ChIP-seq	CL:0000047	in vitro differentiated cells	ENCBS776ACY	neural stem progenitor cell	FALSE	36	GRCh38	H3K4me2
ENCFF009IOW	ENCSR161NON	bing-ren	ChIP-seq	EFO:0003042	cell line	ENCBS984IPH	H1-hESC	FALSE	36	hg19	H2BK5ac
ENCFF009JNQ	ENCSR632OWD	bing-ren	ChIP-seq	UBERON:0001255	tissue	ENCBS364KFR	urinary bladder	FALSE	36	hg19	H3K4me3
ENCFF009LSN	ENCSR692HIO	bradley-bernstein	ChIP-seq	EFO:0001221	cell line	ENCBS197CBA	NCI-H929	TRUE	76	hg19	H3K4me2
ENCFF009LWT	ENCSR634IIF	bing-ren	ChIP-seq	CL:0000351	in vitro differentiated cells	ENCBS392DBQ	trophoblast cell	FALSE	36	GRCh38	H2BK12ac
ENCFF009NVQ	ENCSR000AND	bradley-bernstein	ChIP-seq	EFO:0003042	cell line	ENCBS718AAA	H1-hESC	FALSE	36	hg19	H3K9ac
ENCFF009QHM	ENCSR793HVL	michael-snyder	ChIP-seq	EFO:0002784	cell line	ENCBS339VHO	GM12878	TRUE	100	GRCh38	E2F8
ENCFF009QKI	ENCSR000EUT	peggy-farnham	ChIP-seq	EFO:0002824	cell line	ENCBS409MTT	HCT116	FALSE	36	hg19	H3K27ac
ENCFF009UWA	ENCSR143CEO	michael-snyder	ChIP-seq	EFO:0002067	cell line	ENCBS783WYV	K562	TRUE	100	GRCh38	ZC3H8
ENCFF009VFJ	ENCSR000AUZ	bradley-bernstein	ChIP-seq	CL:0000236	primary cell	ENCBS400ARI	B cell	FALSE	36	hg19	EZH2
ENCFF009WRQ	ENCSR897MMC	richard-myers	ChIP-seq	EFO:0002784	cell line	ENCBS083XJQ	GM12878	FALSE	50	GRCh38	JUNB
ENCFF009XYU	ENCSR141PZA	michael-snyder	ChIP-seq	EFO:0001182	cell line	ENCBS227SEC	HEK293	TRUE	101	GRCh38	eGFP-SP3
ENCFF009ZXV	ENCSR290MUH	kevin-white	ChIP-seq	EFO:0002067	cell line	ENCBS084QBR	K562	FALSE	50	hg19	eGFP-GABPA
ENCFF010BJQ	ENCSR000DUQ	john-stamatoyannopoulos	ChIP-seq	CL:0002327	primary cell	ENCBS721SRV	mammary epithelial cell	FALSE	36	hg19	H3K4me3
ENCFF010EFV	ENCSR445ACU	richard-myers	ChIP-seq	EFO:0001187	cell line	ENCBS250DDC	HepG2	FALSE	50	GRCh38	SOX13
ENCFF010EXG	ENCSR140DSL	michael-snyder	ChIP-seq	EFO:0002791	cell line	ENCBS899VUW	HeLa-S3	FALSE	36	GRCh38	MAFF
ENCFF010FWV	ENCSR000EFI	michael-snyder	ChIP-seq	EFO:0001196	cell line	ENCBS379ENC	IMR-90	FALSE	36	GRCh38	CTCF
ENCFF010LCB	ENCSR785UCD	michael-snyder	ChIP-seq	EFO:0001203	cell line	ENCBS868OVR	MCF-7	TRUE	100	GRCh38	ZNF8
ENCFF010MTI	ENCSR509SEX	bradley-bernstein	ChIP-seq	UBERON:0000992	tissue	ENCBS760QKF	ovary	FALSE	76	GRCh38	Control
ENCFF010NOR	ENCSR000BOY	richard-myers	ChIP-seq	EFO:0005234	cell line	ENCBS054ENC	PFSK-1	FALSE	36	hg19	SIN3A
ENCFF010NVQ	ENCSR217WRC	michael-snyder	ChIP-seq	EFO:0001182	cell line	ENCBS429FXL	HEK293	TRUE	101	hg19	eGFP-TSHZ1
ENCFF010OCL	ENCSR336DXE	michael-snyder	ChIP-seq	EFO:0002067	cell line	ENCBS543YEP	K562	TRUE	100	hg19	SKIL
ENCFF010PHH	ENCSR474DOV	bradley-bernstein	ChIP-seq	EFO:0002824	cell line	ENCBS494OPB	HCT116	FALSE	36	hg19	H4K20me1
ENCFF010SKB	ENCSR000AKT	bradley-bernstein	ChIP-seq	EFO:0002067	cell line	ENCBS639AAA	K562	FALSE	36	GRCh38	H3K4me2
ENCFF010SYN	ENCSR984UHU	bing-ren	ChIP-seq	UBERON:0001264	tissue	ENCBS914JTX	pancreas	FALSE	36	hg19	H3K4me1
ENCFF010TVY	ENCSR690GUG	xiang-dong-fu	ChIP-seq	EFO:0002067	cell line	ENCBS268OJH	K562	FALSE	40	GRCh38	U2AF1
ENCFF010VRA	ENCSR000DWO	john-stamatoyannopoulos	ChIP-seq	EFO:0002798	cell line	ENCBS390ENC	NB4	FALSE	36	hg19	Control
ENCFF010WFW	ENCSR848TLB	bing-ren	ChIP-seq	UBERON:0000947	tissue	ENCBS674CSD	aorta	FALSE	36	GRCh38	H3K4me1
ENCFF010YAL	ENCSR000DOS	kevin-struhl	ChIP-seq	EFO:0001200	cell line	ENCBS618ENC	MCF 10A	FALSE	36	GRCh38	MYC
ENCFF010ZJB	ENCSR076KZW	michael-snyder	ChIP-seq	EFO:0001182	cell line	ENCBS321CYC	HEK293	TRUE	101	hg19	eGFP-ZNF280C
ENCFF010ZWD	ENCSR174GOO	richard-myers	ChIP-seq	EFO:0001187	cell line	ENCBS921SNO	HepG2	FALSE	76	GRCh38	3xFLAG-HMGXB4
ENCFF011BPU	ENCSR264HOB	bradley-bernstein	ChIP-seq	EFO:0005724	cell line	ENCBS981ZAE	MM.1S	FALSE	36	hg19	Control
ENCFF011CRJ	ENCSR402IDP	bradley-bernstein	ChIP-seq	EFO:0005724	cell line	ENCBS981ZAE	MM.1S	FALSE	36	hg19	CTCF
ENCFF011EEZ	ENCSR000DYF	michael-snyder	ChIP-seq	EFO:0001086	cell line	ENCBS159AAA	A549	FALSE	36	hg19	POLR2AphosphoS2
ENCFF011FSK	ENCSR037RJI	bradley-bernstein	ChIP-seq	CL:0000223	in vitro differentiated cells	ENCBS820BQB	endodermal cell	FALSE	36	GRCh38	H3K4me1
ENCFF011FXS	ENCSR213HBY	michael-snyder	ChIP-seq	EFO:0002067	cell line	ENCBS906KIP	K562	TRUE	100	hg19	TOE1
ENCFF011HOS	ENCSR112ALD	michael-snyder	ChIP-seq	EFO:0001187	cell line	ENCBS577XCP	HepG2	TRUE	100	GRCh38	CREB1
ENCFF011KDH	ENCSR000DKB	kevin-white	ChIP-seq	EFO:0002067	cell line	ENCBS607WST	K562	FALSE	36	GRCh38	eGFP-FOS
ENCFF011LYW	ENCSR695SCQ	bradley-bernstein	ChIP-seq	EFO:0002074	cell line	ENCBS451OVM	PC-3	FALSE	36	hg19	H3K79me2
ENCFF011MCR	ENCSR530XQI	michael-snyder	ChIP-seq	EFO:0002067	cell line	ENCBS543YEP	K562	TRUE	100	hg19	L3MBTL2
ENCFF011OSI	ENCSR000EWJ	peggy-farnham	ChIP-seq	EFO:0002067	cell line	ENCBS667AAA	K562	FALSE	32	GRCh38	E2F6
ENCFF011XRF	ENCSR588AKU	richard-myers	ChIP-seq	EFO:0002067	cell line	ENCBS316CKF	K562	FALSE	50	GRCh38	RUNX1
ENCFF011YZH	ENCSR466DUB	bing-ren	ChIP-seq	UBERON:0002106	tissue	ENCBS256UPD	spleen	FALSE	36	GRCh38	H3K36me3
ENCFF012BUS	ENCSR458PCE	bradley-bernstein	ChIP-seq	CL:0001059	primary cell	ENCBS410CRU	common myeloid progenitor, CD34-positive	FALSE	36	hg19	H3K27me3
ENCFF012CJU	ENCSR000FCR	peggy-farnham	ChIP-seq	EFO:0003072	cell line	ENCBS489AAA	SK-N-SH	FALSE	36	GRCh38	H3K4me1
ENCFF012EGY	ENCSR247XFV	xiang-dong-fu	ChIP-seq	EFO:0001187	cell line	ENCBS982JDZ	HepG2	FALSE	40	hg19	CCAR2
ENCFF012EJM	ENCSR569IIN	bradley-bernstein	ChIP-seq	EFO:0005907	cell line	ENCBS945KYE	OCI-LY1	FALSE	36	GRCh38	Control
ENCFF012EYH	ENCSR707TMM	bradley-bernstein	ChIP-seq	CL:0001059	primary cell	ENCBS238NAP	common myeloid progenitor, CD34-positive	FALSE	36	GRCh38	Control
ENCFF012IGR	ENCSR000FCB	richard-myers	ChIP-seq	EFO:0002067	cell line	ENCBS601AAA	K562	FALSE	50	hg19	MITF
ENCFF012NGZ	ENCSR561YSH	bing-ren	ChIP-seq	UBERON:0001159	tissue	ENCBS038LRK	sigmoid colon	FALSE	36	hg19	H3K27ac
ENCFF012OUS	ENCSR987GXT	bradley-bernstein	ChIP-seq	EFO:0007950	cell line	ENCBS368AAA	GM23338	TRUE	76	hg19	CTCF
ENCFF012QZM	ENCSR000BKY	richard-myers	ChIP-seq	EFO:0001247	cell line	ENCBS597ENC	T47D	FALSE	36	GRCh38	FOXA1
ENCFF012XJU	ENCSR269TNX	richard-myers	ChIP-seq	EFO:0001187	cell line	ENCBS549TRH	HepG2	FALSE	50	hg19	3xFLAG-GABPA
ENCFF013JXB	ENCSR000BND	richard-myers	ChIP-seq	EFO:0002784	cell line	ENCBS110ENC	GM12878	FALSE	36	hg19	ZEB1
ENCFF013KEQ	ENCSR067BNI	bing-ren	ChIP-seq	EFO:0007096	cell line	ENCBS087RTK	iPS DF 19.11	FALSE	36	hg19	H3K36me3
ENCFF013MBA	ENCSR093SHE	bradley-bernstein	ChIP-seq	EFO:0002824	cell line	ENCBS494OPB	HCT116	FALSE	36	GRCh38	H3K9ac
ENCFF013MXK	ENCSR395HWC	michael-snyder	ChIP-seq	EFO:0002067	cell line	ENCBS994WPS	K562	TRUE	100	GRCh38	IKZF1
ENCFF013PWH	ENCSR076STQ	michael-snyder	ChIP-seq	EFO:0001182	cell line	ENCBS680SKC	HEK293	TRUE	101	GRCh38	eGFP-ZBTB44
ENCFF013RJA	ENCSR214WRA	bradley-bernstein	ChIP-seq	EFO:0007108	cell line	ENCBS606XXJ	iPS-20b	FALSE	36	hg19	H3K9me3
ENCFF013TMF	ENCSR519QAA	xiang-dong-fu	ChIP-seq	EFO:0001187	cell line	ENCBS747KOI	HepG2	FALSE	40	hg19	HNRNPK
ENCFF013WTE	ENCSR167JBG	michael-snyder	ChIP-seq	EFO:0002067	cell line	ENCBS197ROV	K562	TRUE	100	hg19	eGFP-DIDO1
ENCFF013XEG	ENCSR145CXH	xiang-dong-fu	ChIP-seq	EFO:0001187	cell line	ENCBS690KCY	HepG2	FALSE	40	GRCh38	TARDBP
ENCFF013XJQ	ENCSR915TAF	richard-myers	ChIP-seq	UBERON:0036149	tissue	ENCBS588FXB	suprapubic skin	TRUE	76	hg19	Control
ENCFF013XSL	ENCSR103UPR	michael-snyder	ChIP-seq	UBERON:0011907	tissue	ENCBS429IGV	gastrocnemius medialis	TRUE	100	GRCh38	POLR2A
ENCFF013XVD	ENCSR543BVU	michael-snyder	ChIP-seq	EFO:0001187	cell line	ENCBS157PJQ	HepG2	TRUE	100	hg19	SOX6
ENCFF014ABI	ENCSR416QLJ	michael-snyder	ChIP-seq	EFO:0002067	cell line	ENCBS378AAA	K562	TRUE	100	hg19	eGFP-CEBPB
ENCFF014AIG	ENCSR901BRV	bradley-bernstein	ChIP-seq	UBERON:0002046	tissue	ENCBS522TJW	thyroid gland	FALSE	76	hg19	H3K4me3
ENCFF014BMO	ENCSR000DON	kevin-struhl	ChIP-seq	EFO:0001200	cell line	ENCBS067ENC	MCF 10A	FALSE	36	GRCh38	FOS
ENCFF014CGA	ENCSR000ASI	bradley-bernstein	ChIP-seq	CL:0001054	primary cell	ENCBS188BKX	CD14-positive monocyte	FALSE	36	hg19	H2AFZ
ENCFF014EKJ	ENCSR758OEC	bradley-bernstein	ChIP-seq	EFO:0005724	cell line	ENCBS981ZAE	MM.1S	FALSE	36	hg19	H3K27ac
ENCFF014FCH	ENCSR494CCN	bradley-bernstein	ChIP-seq	EFO:0002824	cell line	ENCBS847SOB	HCT116	TRUE	36	hg19	H3K79me2
ENCFF014GUN	ENCSR000BHH	richard-myers	ChIP-seq	EFO:0001086	cell line	ENCBS423ENC	A549	FALSE	36	GRCh38	POLR2A
ENCFF014MZL	ENCSR000BSE	richard-myers	ChIP-seq	EFO:0002824	cell line	ENCBS389ENC	HCT116	FALSE	50	GRCh38	CTCF
ENCFF014NCD	ENCSR736ZKL	michael-snyder	ChIP-seq	EFO:0001182	cell line	ENCBS978LXB	HEK293	TRUE	101	hg19	eGFP-ZNF148
ENCFF014OEB	ENCSR028NUR	michael-snyder	ChIP-seq	EFO:0001203	cell line	ENCBS488MMM	MCF-7	TRUE	100	GRCh38	ZNF592
ENCFF014QVX	ENCSR113CMI	michael-snyder	ChIP-seq	CL:1001606	primary cell	ENCBS299ONK	foreskin keratinocyte	TRUE	101	hg19	Control
ENCFF014SDL	ENCSR665KYH	michael-snyder	ChIP-seq	EFO:0001182	cell line	ENCBS349GCF	HEK293	TRUE	101	hg19	eGFP-ZNF521
ENCFF014SFP	ENCSR264CZJ	michael-snyder	ChIP-seq	EFO:0002067	cell line	ENCBS734NZL	K562	TRUE	100	hg19	THRA
ENCFF014SGL	ENCSR163RYW	michael-snyder	ChIP-seq	EFO:0001182	cell line	ENCBS111GOI	HEK293	TRUE	101	hg19	eGFP-ZNF189
ENCFF014UOC	ENCSR930CPA	richard-myers	ChIP-seq	UBERON:0001157	tissue	ENCBS272LPG	transverse colon	TRUE	76	hg19	POLR2AphosphoS5
ENCFF014UUB	ENCSR000EFS	michael-snyder	ChIP-seq	EFO:0002067	cell line	ENCBS039ENC	K562	FALSE	36	GRCh38	JUN
ENCFF014XIN	ENCSR000EXL	peggy-farnham	ChIP-seq	EFO:0002713	cell line	ENCBS729QZR	Panc1	FALSE	36	hg19	TCF7L2
ENCFF014YFY	ENCSR365GRX	michael-snyder	ChIP-seq	EFO:0001182	cell line	ENCBS853DEI	HEK293	TRUE	101	hg19	eGFP-ZFP37
ENCFF015CKI	ENCSR000BNA	richard-myers	ChIP-seq	EFO:0001187	cell line	ENCBS114ENC	HepG2	FALSE	36	GRCh38	ZBTB33
ENCFF015DTK	ENCSR566UMF	bradley-bernstein	ChIP-seq	EFO:0002074	cell line	ENCBS451OVM	PC-3	FALSE	36	GRCh38	H3K4me1
ENCFF015EFN	ENCSR382XLA	michael-snyder	ChIP-seq	EFO:0001187	cell line	ENCBS504VHS	HepG2	FALSE	36	GRCh38	ZFP36
ENCFF015KCD	ENCSR000BHP	richard-myers	ChIP-seq	EFO:0001187	cell line	ENCBS114ENC	HepG2	FALSE	36	hg19	FOSL2
ENCFF015LEU	ENCSR402HFW	bing-ren	ChIP-seq	UBERON:0001264	tissue	ENCBS914JTX	pancreas	FALSE	36	GRCh38	H3K27ac
ENCFF015LGN	ENCSR000BMT	richard-myers	ChIP-seq	EFO:0003042	cell line	ENCBS111ENC	H1-hESC	FALSE	36	hg19	NANOG
ENCFF015LMA	ENCSR000BKP	richard-myers	ChIP-seq	EFO:0003042	cell line	ENCBS111ENC	H1-hESC	FALSE	36	GRCh38	JUND
ENCFF015LOP	ENCSR260MAS	michael-snyder	ChIP-seq	EFO:0001182	cell line	ENCBS221WVG	HEK293	TRUE	101	GRCh38	Control
ENCFF015OVW	ENCSR000ALX	bradley-bernstein	ChIP-seq	CL:0002327	primary cell	ENCBS045GHW	mammary epithelial cell	FALSE	36	GRCh38	H3K27me3
ENCFF015PXS	ENCSR834ESZ	michael-snyder	ChIP-seq	UBERON:0004648	tissue	ENCBS643MHO	esophagus muscularis mucosa	TRUE	100	GRCh38	Control
ENCFF015SDG	ENCSR958ZMM	bradley-bernstein	ChIP-seq	CL:0002319	in vitro differentiated cells	ENCBS737HIZ	neural cell	TRUE	36	GRCh38	H4K20me1
ENCFF015UAQ	ENCSR000BNY	richard-myers	ChIP-seq	EFO:0002824	cell line	ENCBS389ENC	HCT116	FALSE	36	GRCh38	ZBTB33
ENCFF015UDF	ENCSR000AUX	bradley-bernstein	ChIP-seq	CL:0000236	primary cell	ENCBS098ETX	B cell	FALSE	36	hg19	H2AFZ
ENCFF015UIX	ENCSR820GND	michael-snyder	ChIP-seq	EFO:0002067	cell line	ENCBS719UQU	K562	TRUE	100	GRCh38	RNF2
ENCFF015UZW	ENCSR491CCY	bing-ren	ChIP-seq	CL:0000134	in vitro differentiated cells	ENCBS783XLR	mesenchymal stem cell	FALSE	36	GRCh38	H2BK15ac
ENCFF015XKO	ENCSR482PMN	michael-snyder	ChIP-seq	UBERON:0002106	tissue	ENCBS214FBD	spleen	TRUE	100	GRCh38	CTCF
ENCFF015YIT	ENCSR000AKI	bradley-bernstein	ChIP-seq	EFO:0002784	cell line	ENCBS715VCP	GM12878	FALSE	36	hg19	H4K20me1
ENCFF016ALA	ENCSR897RVP	michael-snyder	ChIP-seq	EFO:0001182	cell line	ENCBS984ZDJ	HEK293	TRUE	101	GRCh38	eGFP-ZNF514
ENCFF016BGY	ENCSR496OMO	michael-snyder	ChIP-seq	UBERON:0002190	tissue	ENCBS644JJL	subcutaneous adipose tissue	TRUE	100	hg19	Control
ENCFF016CXM	ENCSR661BMA	bradley-bernstein	ChIP-seq	EFO:0003072	cell line	ENCBS500EWH	SK-N-SH	FALSE	76	hg19	H3K4me1
ENCFF016HFH	ENCSR000BKX	richard-myers	ChIP-seq	EFO:0005718	cell line	ENCBS312UTV	Ishikawa	FALSE	36	GRCh38	Control
ENCFF016IET	ENCSR333OPW	bradley-bernstein	ChIP-seq	EFO:0002824	cell line	ENCBS494OPB	HCT116	FALSE	36	GRCh38	H3K4me3
ENCFF016IUZ	ENCSR877RMK	bing-ren	ChIP-seq	UBERON:0002084	tissue	ENCBS663RCE	heart left ventricle	FALSE	36	hg19	H3K36me3
ENCFF016KBF	ENCSR779KYW	bradley-bernstein	ChIP-seq	EFO:0006710	cell line	ENCBS757GPD	OCI-LY3	FALSE	36	hg19	H4K20me1
ENCFF016KRJ	ENCSR948VFL	michael-snyder	ChIP-seq	EFO:0002067	cell line	ENCBS406RFF	K562	TRUE	100	GRCh38	IKZF1
ENCFF016MFU	ENCSR286PCG	richard-myers	ChIP-seq	EFO:0002067	cell line	ENCBS601AAA	K562	FALSE	50	hg19	ZBED1
ENCFF016NAV	ENCSR000EBW	michael-snyder	ChIP-seq	EFO:0003042	cell line	ENCBS854AAA	H1-hESC	FALSE	36	GRCh38	ZNF143
ENCFF016PVN	ENCSR955IXZ	bradley-bernstein	ChIP-seq	EFO:0005694	cell line	ENCBS682HMC	KMS-11	FALSE	76	hg19	H3K27ac
ENCFF016QQR	ENCSR111WGZ	bing-ren	ChIP-seq	UBERON:0002084	tissue	ENCBS457GBV	heart left ventricle	FALSE	36	GRCh38	H3K4me1
ENCFF016SOS	ENCSR000BQX	richard-myers	ChIP-seq	EFO:0001187	cell line	ENCBS114ENC	HepG2	FALSE	36	GRCh38	NFIC
ENCFF016UQX	ENCSR827FNU	michael-snyder	ChIP-seq	UBERON:0036149	tissue	ENCBS351RRY	suprapubic skin	TRUE	100	GRCh38	Control
ENCFF017BBF	ENCSR000BQH	richard-myers	ChIP-seq	EFO:0001086	cell line	ENCBS423ENC	A549	FALSE	36	GRCh38	BCL3
ENCFF017CKG	ENCSR000BPV	richard-myers	ChIP-seq	EFO:0001086	cell line	ENCBS423ENC	A549	FALSE	36	GRCh38	USF1
ENCFF017GGC	ENCSR527BFF	bing-ren	ChIP-seq	UBERON:0000945	tissue	ENCBS441WEO	stomach	FALSE	36	hg19	H3K27me3
ENCFF017ICG	ENCSR000EIB	michael-snyder	ChIP-seq	EFO:0003072	cell line	ENCBS376ENC	SK-N-SH	FALSE	36	GRCh38	JUND
ENCFF017KFY	ENCSR983CSB	bradley-bernstein	ChIP-seq	CL:0000103	in vitro differentiated cells	ENCBS369AAA	bipolar neuron	TRUE	76	GRCh38	H2AFZ
ENCFF017QWW	ENCSR000ALZ	bradley-bernstein	ChIP-seq	CL:0002327	primary cell	ENCBS045GHW	mammary epithelial cell	FALSE	36	GRCh38	H3K9ac
ENCFF017SPM	ENCSR000ASV	bradley-bernstein	ChIP-seq	EFO:0001086	cell line	ENCBS161AAA	A549	FALSE	36	hg19	H3K9ac
ENCFF017SYT	ENCSR124AZR	bradley-bernstein	ChIP-seq	UBERON:0000995	tissue	ENCBS102SRR	uterus	FALSE	76	hg19	H3K4me1
ENCFF017WNE	ENCSR090ZDO	michael-snyder	ChIP-seq	EFO:0001184	cell line	ENCBS582KZL	HEK293T	TRUE	100	hg19	SUZ12
ENCFF017WUP	ENCSR905TYC	bradley-bernstein	ChIP-seq	CL:0000103	in vitro differentiated cells	ENCBS374AAA	bipolar neuron	TRUE	76	GRCh38	H3K27ac
ENCFF017XRP	ENCSR332DTY	bradley-bernstein	ChIP-seq	EFO:0007107	cell line	ENCBS223PPW	iPS-18c	FALSE	36	hg19	Control
ENCFF017YFK	ENCSR447FVP	richard-myers	ChIP-seq	EFO:0007950	cell line	ENCBS368AAA	GM23338	FALSE	50	hg19	Control
ENCFF017YQM	ENCSR134QIE	michael-snyder	ChIP-seq	EFO:0001182	cell line	ENCBS543JVF	HEK293	TRUE	101	GRCh38	eGFP-ZFP3
ENCFF018CIN	ENCSR000FCV	peggy-farnham	ChIP-seq	EFO:0003072	cell line	ENCBS490AAA	SK-N-SH	FALSE	36	GRCh38	H3K36me3
ENCFF018COR	ENCSR000EBO	michael-snyder	ChIP-seq	EFO:0003042	cell line	ENCBS854AAA	H1-hESC	FALSE	36	GRCh38	SIN3A
ENCFF018EID	ENCSR000AMC	bradley-bernstein	ChIP-seq	EFO:0001187	cell line	ENCBS743JKX	HepG2	FALSE	36	GRCh38	H3K4me2
ENCFF018ELX	ENCSR917QNE	richard-myers	ChIP-seq	UBERON:0002107	tissue	ENCBS046RNA	liver	FALSE	50	hg19	RAD21
ENCFF018FQW	ENCSR000BHD	richard-myers	ChIP-seq	EFO:0002784	cell line	ENCBS110ENC	GM12878	FALSE	36	GRCh38	PAX5
ENCFF018ITN	ENCSR041XML	michael-snyder	ChIP-seq	EFO:0002784	cell line	ENCBS519VWT	GM12878	TRUE	100	GRCh38	SRF
ENCFF018IUC	ENCSR114GLZ	bradley-bernstein	ChIP-seq	EFO:0002357	cell line	ENCBS136LHJ	SU-DHL-6	FALSE	36	GRCh38	H3K9ac
ENCFF018JOG	ENCSR000DOW	kevin-struhl	ChIP-seq	EFO:0001200	cell line	ENCBS617ENC	MCF 10A	FALSE	36	GRCh38	Control
ENCFF018KVH	ENCSR751PNN	michael-snyder	ChIP-seq	EFO:0001182	cell line	ENCBS934EWU	HEK293	TRUE	101	hg19	eGFP-ZNF112
ENCFF018OZB	ENCSR277PDE	bing-ren	ChIP-seq	UBERON:0008450	tissue	ENCBS008QPC	psoas muscle	FALSE	36	hg19	H3K36me3
ENCFF018PFX	ENCSR511PAE	richard-myers	ChIP-seq	EFO:0001203	cell line	ENCBS530DHL	MCF-7	FALSE	50	GRCh38	Control
ENCFF018QYS	ENCSR000DND	vishwanath-iyer	ChIP-seq	UBERON:0001264	tissue	ENCBS143AAA	pancreas	FALSE	51	GRCh38	CTCF
ENCFF018SKU	ENCSR000DSB	john-stamatoyannopoulos	ChIP-seq	EFO:0000315	in vitro differentiated cells	ENCBS360WQQ	cardiac mesoderm	FALSE	36	hg19	Control
ENCFF018TGS	ENCSR717TBA	richard-myers	ChIP-seq	UBERON:0001157	tissue	ENCBS022PBN	transverse colon	TRUE	76	hg19	Control
ENCFF018VMV	ENCSR000DTW	john-stamatoyannopoulos	ChIP-seq	EFO:0001182	cell line	ENCBS393ENC	HEK293	FALSE	36	GRCh38	CTCF
ENCFF018XQD	ENCSR312YGL	michael-snyder	ChIP-seq	UBERON:0036149	tissue	ENCBS296VML	suprapubic skin	TRUE	100	hg19	Control
ENCFF019FLT	ENCSR578CXC	richard-myers	ChIP-seq	EFO:0001187	cell line	ENCBS585KCW	HepG2	FALSE	76	hg19	3xFLAG-ZNF644
ENCFF019FWR	ENCSR541DBO	john-stamatoyannopoulos	ChIP-seq	UBERON:0002108	tissue	ENCBS054KUO	small intestine	FALSE	36	hg19	Control
ENCFF019LID	ENCSR341VYI	bradley-bernstein	ChIP-seq	CL:0000182	in vitro differentiated cells	ENCBS520VFV	hepatocyte	FALSE	76	hg19	EZH2phosphoT487
ENCFF019MMH	ENCSR514VAY	michael-snyder	ChIP-seq	EFO:0002784	cell line	ENCBS276RPG	GM12878	FALSE	36	GRCh38	HCFC1
ENCFF019NMV	ENCSR953DVM	michael-snyder	ChIP-seq	EFO:0002067	cell line	ENCBS603CUX	K562	TRUE	100	hg19	E2F8
ENCFF019PGF	ENCSR732NFR	bing-ren	ChIP-seq	CL:0000047	in vitro differentiated cells	ENCBS776ACY	neural stem progenitor cell	FALSE	36	hg19	H2AK5ac
ENCFF019PLG	ENCSR557RVF	michael-snyder	ChIP-seq	EFO:0002067	cell line	ENCBS594GNK	K562	FALSE	36	GRCh38	ZHX1
ENCFF019QSC	ENCSR149EOW	bradley-bernstein	ChIP-seq	UBERON:0000992	tissue	ENCBS423EPK	ovary	FALSE	76	GRCh38	Control
ENCFF019RWB	ENCSR352BJL	michael-snyder	ChIP-seq	EFO:0002067	cell line	ENCBS207UAM	K562	TRUE	100	GRCh38	ZNF318
ENCFF019SDP	ENCSR825MZS	xiang-dong-fu	ChIP-seq	EFO:0001187	cell line	ENCBS767YCA	HepG2	FALSE	40	hg19	TAF15
ENCFF019SFR	ENCSR959RHF	bradley-bernstein	ChIP-seq	CL:0000222	in vitro differentiated cells	ENCBS312IPD	mesodermal cell	FALSE	36	GRCh38	H3K4me3
ENCFF019VEK	ENCSR000AKA	bradley-bernstein	ChIP-seq	EFO:0002784	cell line	ENCBS715VCP	GM12878	FALSE	36	GRCh38	H3K4me3
ENCFF019XCK	ENCSR331HPA	richard-myers	ChIP-seq	EFO:0002784	cell line	ENCBS110ENC	GM12878	FALSE	50	hg19	GABPA
ENCFF020BND	ENCSR000DNB	vishwanath-iyer	ChIP-seq	EFO:0001086	cell line	ENCBS162AAA	A549	FALSE	36	hg19	Control
ENCFF020EIS	ENCSR318LVG	michael-snyder	ChIP-seq	EFO:0001203	cell line	ENCBS705BBA	MCF-7	TRUE	100	hg19	ZBTB40
ENCFF020GGX	ENCSR000DTW	john-stamatoyannopoulos	ChIP-seq	EFO:0001182	cell line	ENCBS209KHO	HEK293	FALSE	36	hg19	CTCF
ENCFF020GML	ENCSR000AUS	bradley-bernstein	ChIP-seq	EFO:0003042	cell line	ENCBS380OBH	H1-hESC	FALSE	36	hg19	SIRT6
ENCFF020MRS	ENCSR000BPC	richard-myers	ChIP-seq	EFO:0005234	cell line	ENCBS054ENC	PFSK-1	FALSE	36	hg19	POLR2AphosphoS5
ENCFF020OED	ENCSR371FHD	bing-ren	ChIP-seq	CL:0000351	in vitro differentiated cells	ENCBS392DBQ	trophoblast cell	FALSE	36	GRCh38	H4K91ac
ENCFF020OIX	ENCSR000DQU	john-stamatoyannopoulos	ChIP-seq	EFO:0002783	cell line	ENCBS875KTK	GM06990	FALSE	36	hg19	H3K27me3
ENCFF020SWF	ENCSR000AUU	bradley-bernstein	ChIP-seq	CL:0001054	primary cell	ENCBS865RXK	CD14-positive monocyte	FALSE	36	hg19	Control
ENCFF020TIU	ENCSR115PIK	richard-myers	ChIP-seq	EFO:0001187	cell line	ENCBS696ZBR	HepG2	FALSE	76	hg19	3xFLAG-MIER2
ENCFF020VFT	ENCSR761WVQ	bradley-bernstein	ChIP-seq	UBERON:0002046	tissue	ENCBS586UUR	thyroid gland	FALSE	76	hg19	H3K4me3
ENCFF020YCC	ENCSR176ABZ	bradley-bernstein	ChIP-seq	EFO:0007086	cell line	ENCBS530IZG	HUES6	FALSE	36	hg19	H3K4me3
ENCFF020YIZ	ENCSR793NQA	michael-snyder	ChIP-seq	CL:1001606	primary cell	ENCBS299ONK	foreskin keratinocyte	TRUE	101	GRCh38	H3K27me3
ENCFF021AMB	ENCSR000AOG	bradley-bernstein	ChIP-seq	EFO:0002791	cell line	ENCBS075PNA	HeLa-S3	FALSE	36	hg19	H3K79me2
ENCFF021BPF	ENCSR000DOT	kevin-struhl	ChIP-seq	EFO:0001200	cell line	ENCBS618ENC	MCF 10A	FALSE	36	GRCh38	FOS
ENCFF021CMK	ENCSR000BNE	richard-myers	ChIP-seq	EFO:0002067	cell line	ENCBS109ENC	K562	FALSE	36	GRCh38	EGR1
ENCFF021EOQ	ENCSR550ZLZ	xiang-dong-fu	ChIP-seq	EFO:0001187	cell line	ENCBS889CYZ	HepG2	FALSE	40	hg19	Control
ENCFF021FPF	ENCSR909TSW	michael-snyder	ChIP-seq	EFO:0001182	cell line	ENCBS145GQX	HEK293	TRUE	101	hg19	eGFP-ZNF547
ENCFF021FUK	ENCSR000DNA	vishwanath-iyer	ChIP-seq	EFO:0001086	cell line	ENCBS162AAA	A549	FALSE	36	hg19	CTCF
ENCFF021JJL	ENCSR661NXJ	michael-snyder	ChIP-seq	UBERON:0008367	tissue	ENCBS824TRN	breast epithelium	TRUE	100	hg19	CTCF
ENCFF021JLB	ENCSR000DRK	john-stamatoyannopoulos	ChIP-seq	EFO:0005343	cell line	ENCBS214AAA	GM12870	FALSE	36	GRCh38	CTCF
ENCFF021LOI	ENCSR207ZIA	john-stamatoyannopoulos	ChIP-seq	UBERON:0002369	tissue	ENCBS056PYD	adrenal gland	FALSE	36	GRCh38	H3K4me1
ENCFF021ONB	ENCSR573CWZ	bradley-bernstein	ChIP-seq	NTR:0000711	in vitro differentiated cells	ENCBS018TPT	neural progenitor cell	FALSE	76	hg19	H3K36me3
ENCFF021QKM	ENCSR431XGJ	michael-snyder	ChIP-seq	EFO:0002067	cell line	ENCBS125ACM	K562	TRUE	100	hg19	PYGO2
ENCFF021SBT	ENCSR814UCX	xiang-dong-fu	ChIP-seq	EFO:0002067	cell line	ENCBS488ZQI	K562	FALSE	40	hg19	Control
ENCFF021UBI	ENCSR141EZP	xiang-dong-fu	ChIP-seq	EFO:0001187	cell line	ENCBS845QPP	HepG2	FALSE	40	hg19	Control
ENCFF021UNS	ENCSR224NFP	michael-snyder	ChIP-seq	EFO:0001182	cell line	ENCBS441ZDG	HEK293	TRUE	101	GRCh38	eGFP-ZNF426
ENCFF021VLL	ENCSR138SFL	michael-snyder	ChIP-seq	EFO:0002067	cell line	ENCBS320BUL	K562	TRUE	100	GRCh38	MCM2
ENCFF022IWG	ENCSR737LTZ	richard-myers	ChIP-seq	EFO:0002067	cell line	ENCBS316CKF	K562	FALSE	50	GRCh38	MYNN
ENCFF022KEN	ENCSR106EBH	michael-snyder	ChIP-seq	EFO:0001182	cell line	ENCBS594XEQ	HEK293	TRUE	101	GRCh38	eGFP-ZNF366
ENCFF022LGC	ENCSR509MHV	bing-ren	ChIP-seq	CL:0000134	in vitro differentiated cells	ENCBS783XLR	mesenchymal stem cell	FALSE	36	hg19	H4K91ac
ENCFF022LJH	ENCSR788RSW	michael-snyder	ChIP-seq	EFO:0002067	cell line	ENCBS543YEP	K562	TRUE	100	GRCh38	SOX6
ENCFF022LUZ	ENCSR206ETG	michael-snyder	ChIP-seq	UBERON:0004550	tissue	ENCBS185KVE	gastroesophageal sphincter	TRUE	100	GRCh38	CTCF
ENCFF022MAK	ENCSR206STN	bradley-bernstein	ChIP-seq	UBERON:0011907	tissue	ENCBS861DVK	gastrocnemius medialis	FALSE	76	GRCh38	H3K4me3
ENCFF022NXD	ENCSR139TLA	bing-ren	ChIP-seq	UBERON:0000992	tissue	ENCBS341OKA	ovary	FALSE	36	hg19	H3K4me3
ENCFF022SFF	ENCSR792GCH	bing-ren	ChIP-seq	EFO:0003045	cell line	ENCBS277KDR	H9	FALSE	36	GRCh38	H3K27me3
ENCFF022SZB	ENCSR000EXL	peggy-farnham	ChIP-seq	EFO:0002713	cell line	ENCBS729QZR	Panc1	FALSE	36	hg19	TCF7L2
ENCFF022UTU	ENCSR218QFN	bradley-bernstein	ChIP-seq	EFO:0002074	cell line	ENCBS596CTT	PC-3	FALSE	36	GRCh38	EZH2
ENCFF022XXD	ENCSR000DPX	john-stamatoyannopoulos	ChIP-seq	NTR:0000481	cell line	ENCBS793PDT	AG10803	FALSE	36	GRCh38	H3K4me3
ENCFF022YLX	ENCSR509FWH	michael-snyder	ChIP-seq	EFO:0002784	cell line	ENCBS607NAA	GM12878	TRUE	100	GRCh38	DPF2
ENCFF022ZFU	ENCSR503DPC	michael-snyder	ChIP-seq	EFO:0001182	cell line	ENCBS540LEG	HEK293	TRUE	101	GRCh38	eGFP-ZNF513
ENCFF022ZHL	ENCSR081JRM	bing-ren	ChIP-seq	CL:0000351	in vitro differentiated cells	ENCBS392DBQ	trophoblast cell	FALSE	36	GRCh38	H3K18ac
ENCFF023ADT	ENCSR632TJQ	michael-snyder	ChIP-seq	EFO:0002067	cell line	ENCBS274TTW	K562	TRUE	101	hg19	ILF3
ENCFF023FMY	ENCSR000DUJ	john-stamatoyannopoulos	ChIP-seq	CL:1001608	primary cell	ENCBS148GEQ	foreskin fibroblast	FALSE	36	GRCh38	H3K4me3
ENCFF023GMN	ENCSR000DMX	vishwanath-iyer	ChIP-seq	EFO:0005696	cell line	ENCBS253AAA	D721Med	FALSE	51	hg19	Control
ENCFF023IKP	ENCSR469WII	michael-snyder	ChIP-seq	EFO:0002784	cell line	ENCBS436SAI	GM12878	TRUE	100	GRCh38	BMI1
ENCFF023JUD	ENCSR281WXF	kevin-white	ChIP-seq	EFO:0002067	cell line	ENCBS458HON	K562	FALSE	50	hg19	Control
ENCFF023LTK	ENCSR882ZTS	michael-snyder	ChIP-seq	EFO:0001182	cell line	ENCBS310DWJ	HEK293	TRUE	101	GRCh38	eGFP-ZBTB11
ENCFF023NGN	ENCSR000EHI	michael-snyder	ChIP-seq	EFO:0002067	cell line	ENCBS667AAA	K562	FALSE	36	GRCh38	rabbit-IgG-control
ENCFF023NJF	ENCSR894EKG	michael-snyder	ChIP-seq	UBERON:0001496	tissue	ENCBS232BOV	ascending aorta	TRUE	100	GRCh38	Control
ENCFF023NTM	ENCSR000BQV	richard-myers	ChIP-seq	EFO:0003042	cell line	ENCBS111ENC	H1-hESC	FALSE	36	hg19	SP4
ENCFF023RNK	ENCSR466CAA	richard-myers	ChIP-seq	UBERON:0000996	tissue	ENCBS698MLA	vagina	TRUE	76	GRCh38	Control
ENCFF023TEL	ENCSR000AKL	bradley-bernstein	ChIP-seq	CL:0002618	primary cell	ENCBS717AAA	endothelial cell of umbilical vein	FALSE	36	hg19	H3K4me1
ENCFF023VUT	ENCSR449UFF	michael-snyder	ChIP-seq	EFO:0001203	cell line	ENCBS959SHH	MCF-7	TRUE	100	GRCh38	ZKSCAN1
ENCFF023XMW	ENCSR531VIJ	richard-myers	ChIP-seq	EFO:0001187	cell line	ENCBS126SWO	HepG2	FALSE	76	GRCh38	3xFLAG-MIER3
ENCFF023YMB	ENCSR599SPN	richard-myers	ChIP-seq	EFO:0002067	cell line	ENCBS316CKF	K562	FALSE	50	hg19	Control
ENCFF023YTY	ENCSR346XJA	richard-myers	ChIP-seq	EFO:0001187	cell line	ENCBS882YXM	HepG2	FALSE	50	hg19	Control
ENCFF024CIJ	ENCSR000DPV	john-stamatoyannopoulos	ChIP-seq	NTR:0000481	cell line	ENCBS793PDT	AG10803	FALSE	36	GRCh38	CTCF
ENCFF024ELD	ENCSR038FOS	michael-snyder	ChIP-seq	UBERON:0036149	tissue	ENCBS134OKV	suprapubic skin	TRUE	100	GRCh38	CTCF
ENCFF024FHS	ENCSR683CSF	michael-snyder	ChIP-seq	EFO:0001187	cell line	ENCBS591PPP	HepG2	TRUE	100	GRCh38	ZNF207
ENCFF024GDR	ENCSR780ESQ	michael-snyder	ChIP-seq	EFO:0001182	cell line	ENCBS949DFI	HEK293	TRUE	101	hg19	eGFP-KLF14
ENCFF024GIB	ENCSR234VCE	michael-snyder	ChIP-seq	EFO:0001203	cell line	ENCBS158RRU	MCF-7	TRUE	100	GRCh38	DPF2
ENCFF024MPE	ENCSR126FZN	michael-snyder	ChIP-seq	EFO:0002067	cell line	ENCBS931QBF	K562	TRUE	100	hg19	eGFP-PTRF
ENCFF024MTX	ENCSR000ASX	bradley-bernstein	ChIP-seq	EFO:0007074	cell line	ENCBS282AAA	DND-41	FALSE	36	GRCh38	H3K27me3
ENCFF024NTE	ENCSR150QXE	bing-ren	ChIP-seq	UBERON:0002084	tissue	ENCBS457GBV	heart left ventricle	FALSE	36	hg19	H3K27ac
ENCFF024NZQ	ENCSR524BUE	michael-snyder	ChIP-seq	EFO:0002067	cell line	ENCBS839CNN	K562	TRUE	100	GRCh38	RAD51
ENCFF024RZN	ENCSR709ABP	michael-snyder	ChIP-seq	CL:1001606	primary cell	ENCBS079LRU	foreskin keratinocyte	TRUE	101	hg19	H3K27ac
ENCFF024SWK	ENCSR856JJB	michael-snyder	ChIP-seq	EFO:0007610	cell line	ENCBS942OEI	RWPE2	TRUE	100	GRCh38	CTCF
ENCFF024WPY	ENCSR000DXB	john-stamatoyannopoulos	ChIP-seq	EFO:0002713	cell line	ENCBS492WPY	Panc1	FALSE	36	GRCh38	H3K4me3
ENCFF024ZTU	ENCSR254NLC	bing-ren	ChIP-seq	CL:0000047	in vitro differentiated cells	ENCBS776ACY	neural stem progenitor cell	FALSE	36	GRCh38	H3K4me1
ENCFF025AHN	ENCSR662VAE	richard-myers	ChIP-seq	UBERON:0004648	tissue	ENCBS256BDN	esophagus muscularis mucosa	TRUE	76	hg19	Control
ENCFF025ELW	ENCSR508MUL	richard-myers	ChIP-seq	UBERON:0008952	tissue	ENCBS226JGR	upper lobe of left lung	TRUE	76	GRCh38	Control
ENCFF025FAP	ENCSR801IPH	bradley-bernstein	ChIP-seq	UBERON:0011907	tissue	ENCBS263ACC	gastrocnemius medialis	FALSE	76	GRCh38	H3K27ac
ENCFF025JEN	ENCSR000DYS	michael-snyder	ChIP-seq	EFO:0002784	cell line	ENCBS630AAA	GM12878	FALSE	36	hg19	JUND
ENCFF025KWT	ENCSR000ECE	michael-snyder	ChIP-seq	EFO:0003042	cell line	ENCBS854AAA	H1-hESC	FALSE	36	GRCh38	RAD21
ENCFF025LBM	ENCSR460MBI	michael-snyder	ChIP-seq	EFO:0001182	cell line	ENCBS544JLM	HEK293	TRUE	101	GRCh38	eGFP-ZBTB20
ENCFF025LCL	ENCSR928HSI	bing-ren	ChIP-seq	UBERON:0002080	tissue	ENCBS427BHH	heart right ventricle	FALSE	36	GRCh38	H3K27ac
ENCFF025NCE	ENCSR391KQC	michael-snyder	ChIP-seq	EFO:0001203	cell line	ENCBS547AXB	MCF-7	TRUE	100	GRCh38	MTA3
ENCFF025OET	ENCSR925BFV	richard-myers	ChIP-seq	EFO:0001187	cell line	ENCBS744NEQ	HepG2	FALSE	76	hg19	3xFLAG-GATAD2A
ENCFF025PCK	ENCSR612BWE	bing-ren	ChIP-seq	UBERON:0001264	tissue	ENCBS507RPJ	pancreas	FALSE	36	hg19	H3K27ac
ENCFF025QGP	ENCSR000DXW	john-stamatoyannopoulos	ChIP-seq	EFO:0005715	cell line	ENCBS282DQM	WERI-Rb-1	FALSE	36	hg19	CTCF
ENCFF025QKV	ENCSR000BKS	richard-myers	ChIP-seq	EFO:0002067	cell line	ENCBS109ENC	K562	FALSE	36	GRCh38	TAF1
ENCFF025RGR	ENCSR743GCE	bradley-bernstein	ChIP-seq	UBERON:0000995	tissue	ENCBS443NGH	uterus	FALSE	76	hg19	H3K4me3
ENCFF025UDZ	ENCSR000BPB	richard-myers	ChIP-seq	EFO:0003072	cell line	ENCBS428ENC	SK-N-SH	FALSE	36	hg19	SIN3A
ENCFF025UVM	ENCSR867UKC	bradley-bernstein	ChIP-seq	EFO:0005719	cell line	ENCBS301UOD	Karpas-422	FALSE	36	GRCh38	H3K36me3
ENCFF025ZGL	ENCSR419ANE	michael-snyder	ChIP-seq	UBERON:0001211	tissue	ENCBS467IBM	Peyer's patch	TRUE	100	hg19	CTCF
ENCFF025ZMM	ENCSR000DSJ	john-stamatoyannopoulos	ChIP-seq	EFO:0000315	in vitro differentiated cells	ENCBS152EVQ	cardiac mesoderm	FALSE	36	GRCh38	H3K27me3
ENCFF026ARN	ENCSR897RVP	michael-snyder	ChIP-seq	EFO:0001182	cell line	ENCBS984ZDJ	HEK293	TRUE	101	hg19	eGFP-ZNF514
ENCFF026AUZ	ENCSR000ANO	bradley-bernstein	ChIP-seq	CL:0002553	primary cell	ENCBS339AAA	fibroblast of lung	FALSE	36	GRCh38	CTCF
ENCFF026CKE	ENCSR799KLF	bradley-bernstein	ChIP-seq	UBERON:0002084	tissue	ENCBS684IAD	heart left ventricle	FALSE	76	GRCh38	H3K36me3
ENCFF026ECJ	ENCSR366WUE	bing-ren	ChIP-seq	EFO:0001196	cell line	ENCBS357USI	IMR-90	FALSE	36	hg19	Control
ENCFF026GVE	ENCSR867VPL	xiang-dong-fu	ChIP-seq	EFO:0001187	cell line	ENCBS437FDB	HepG2	FALSE	40	GRCh38	Control
ENCFF026HZC	ENCSR340SGE	bradley-bernstein	ChIP-seq	CL:0001059	primary cell	ENCBS238NAP	common myeloid progenitor, CD34-positive	FALSE	36	GRCh38	H3K4me1
ENCFF026IQO	ENCSR444TMC	bing-ren	ChIP-seq	EFO:0001196	cell line	ENCBS192DLO	IMR-90	FALSE	36	GRCh38	H4K8ac
ENCFF026KBE	ENCSR825RBI	michael-snyder	ChIP-seq	UBERON:0036149	tissue	ENCBS296VML	suprapubic skin	TRUE	100	GRCh38	POLR2A
ENCFF026KPG	ENCSR069EGE	bradley-bernstein	ChIP-seq	UBERON:0001157	tissue	ENCBS633KVX	transverse colon	FALSE	76	hg19	H3K27ac
ENCFF026PAK	ENCSR594BNR	xiang-dong-fu	ChIP-seq	EFO:0002067	cell line	ENCBS779EKH	K562	FALSE	40	GRCh38	HNRNPL
ENCFF026TRP	ENCSR124AIG	michael-snyder	ChIP-seq	EFO:0001196	cell line	ENCBS470SXX	IMR-90	FALSE	36	GRCh38	FOS
ENCFF026WUS	ENCSR773REP	michael-snyder	ChIP-seq	EFO:0001182	cell line	ENCBS241SWW	HEK293	TRUE	101	GRCh38	eGFP-ZBTB7A
ENCFF026YWK	ENCSR465BWW	xiang-dong-fu	ChIP-seq	EFO:0001187	cell line	ENCBS692AEI	HepG2	FALSE	40	GRCh38	SRSF1
ENCFF026ZLM	ENCSR072LQF	michael-snyder	ChIP-seq	EFO:0001182	cell line	ENCBS168VCZ	HEK293	TRUE	101	hg19	eGFP-ZNF76
ENCFF027EKQ	ENCSR955OCL	michael-snyder	ChIP-seq	UBERON:0000945	tissue	ENCBS314VNR	stomach	TRUE	100	hg19	Control
ENCFF027EMA	ENCSR000DPD	john-stamatoyannopoulos	ChIP-seq	EFO:0001086	cell line	ENCBS163AAA	A549	FALSE	36	GRCh38	H3K4me3
ENCFF027GJA	ENCSR000BTF	richard-myers	ChIP-seq	EFO:0002793	cell line	ENCBS070ENC	HL-60	FALSE	50	hg19	REST
ENCFF027GOA	ENCSR867NUH	michael-snyder	ChIP-seq	UBERON:0002369	tissue	ENCBS055JKA	adrenal gland	TRUE	100	hg19	Control
ENCFF027IZI	ENCSR732NFR	bing-ren	ChIP-seq	CL:0000047	in vitro differentiated cells	ENCBS289YMC	neural stem progenitor cell	FALSE	36	hg19	H2AK5ac
ENCFF027NKU	ENCSR000BQM	richard-myers	ChIP-seq	EFO:0002784	cell line	ENCBS110ENC	GM12878	FALSE	36	GRCh38	PML
ENCFF027OMV	ENCSR922FLS	bradley-bernstein	ChIP-seq	EFO:0005723	cell line	ENCBS372AAA	GM23248	TRUE	76	GRCh38	Control
ENCFF027QPB	ENCSR632SHZ	michael-snyder	ChIP-seq	EFO:0002067	cell line	ENCBS151LVY	K562	TRUE	100	GRCh38	eGFP-NFE2L1
ENCFF027SGQ	ENCSR975GZA	bradley-bernstein	ChIP-seq	EFO:0003072	cell line	ENCBS018DDZ	SK-N-SH	TRUE	76	GRCh38	H3K4me3
ENCFF027SPN	ENCSR760AAY	michael-snyder	ChIP-seq	EFO:0001182	cell line	ENCBS568ALT	HEK293	TRUE	101	hg19	eGFP-PRDM12
ENCFF027UIW	ENCSR000EXU	peggy-farnham	ChIP-seq	CL:0000842	primary cell	ENCBS343AAA	mononuclear cell	FALSE	40	GRCh38	H3K9me3
ENCFF027VFV	ENCSR209QGZ	john-stamatoyannopoulos	ChIP-seq	UBERON:0002240	tissue	ENCBS741NCL	spinal cord	FALSE	36	GRCh38	H3K27ac
ENCFF027XHQ	ENCSR069DPL	bradley-bernstein	ChIP-seq	NTR:0000711	in vitro differentiated cells	ENCBS018TPT	neural progenitor cell	FALSE	76	GRCh38	EZH2
ENCFF027YWU	ENCSR707BNG	michael-snyder	ChIP-seq	EFO:0001182	cell line	ENCBS898VIL	HEK293	TRUE	101	GRCh38	eGFP-MYNN
ENCFF028BQL	ENCSR000DTU	john-stamatoyannopoulos	ChIP-seq	EFO:0001182	cell line	ENCBS613RZL	HEK293	FALSE	36	GRCh38	H3K4me3
ENCFF028BVH	ENCSR715QNO	michael-snyder	ChIP-seq	EFO:0001182	cell line	ENCBS493ARE	HEK293	TRUE	101	GRCh38	eGFP-ZNF362
ENCFF028CUJ	ENCSR000DYS	michael-snyder	ChIP-seq	EFO:0002784	cell line	ENCBS630AAA	GM12878	FALSE	36	hg19	JUND
ENCFF028HLI	ENCSR000AKK	bradley-bernstein	ChIP-seq	CL:0002618	primary cell	ENCBS717AAA	endothelial cell of umbilical vein	FALSE	36	hg19	H3K27me3
ENCFF028JOY	ENCSR000BPM	richard-myers	ChIP-seq	EFO:0001086	cell line	ENCBS423ENC	A549	FALSE	36	hg19	YY1
ENCFF028LDS	ENCSR056UBA	bradley-bernstein	ChIP-seq	EFO:0001203	cell line	ENCBS967MVZ	MCF-7	FALSE	36	hg19	H3K9ac
ENCFF028MMF	ENCSR839SFJ	richard-myers	ChIP-seq	CL:0000103	in vitro differentiated cells	ENCBS369AAA	bipolar neuron	FALSE	50	GRCh38	SMARCA4
ENCFF028PXI	ENCSR362VCG	richard-myers	ChIP-seq	CL:0000103	in vitro differentiated cells	ENCBS369AAA	bipolar neuron	FALSE	50	hg19	POU5F1
ENCFF028QZW	ENCSR938ETG	richard-myers	ChIP-seq	EFO:0001187	cell line	ENCBS408KWQ	HepG2	FALSE	76	GRCh38	3xFLAG-KLF9
ENCFF028RMR	ENCSR000DOP	kevin-struhl	ChIP-seq	EFO:0001200	cell line	ENCBS620ENC	MCF 10A	FALSE	36	hg19	FOS
ENCFF028SBN	ENCSR688ZOS	bradley-bernstein	ChIP-seq	CL:0002259	in vitro differentiated cells	ENCBS435FHS	neuroepithelial stem cell	FALSE	36	GRCh38	H3K36me3
ENCFF028TNY	ENCSR841NDX	michael-snyder	ChIP-seq	EFO:0002784	cell line	ENCBS397JTN	GM12878	TRUE	100	GRCh38	ELF1
ENCFF028VLE	ENCSR720ZAX	bradley-bernstein	ChIP-seq	NTR:0000711	in vitro differentiated cells	ENCBS044KWE	neural progenitor cell	FALSE	76	hg19	H4K20me1
ENCFF028WLP	ENCSR000EDT	michael-snyder	ChIP-seq	EFO:0001187	cell line	ENCBS638AAA	HepG2	FALSE	36	GRCh38	BHLHE40
ENCFF029BUR	ENCSR981CID	michael-snyder	ChIP-seq	UBERON:0000473	tissue	ENCBS746YNW	testis	TRUE	100	hg19	CTCF
ENCFF029BWR	ENCSR109ODF	michael-snyder	ChIP-seq	EFO:0001203	cell line	ENCBS308QKF	MCF-7	TRUE	100	hg19	HES1
ENCFF029FOS	ENCSR899MFS	bing-ren	ChIP-seq	UBERON:0002369	tissue	ENCBS428BRH	adrenal gland	FALSE	36	GRCh38	H3K36me3
ENCFF029GAR	ENCSR729GXE	michael-snyder	ChIP-seq	UBERON:0002106	tissue	ENCBS148ECB	spleen	TRUE	100	hg19	POLR2A
ENCFF029GLJ	ENCSR187SVM	bradley-bernstein	ChIP-seq	UBERON:0007610	tissue	ENCBS646JZQ	tibial artery	FALSE	76	GRCh38	H3K4me1
ENCFF029KZM	ENCSR000DUQ	john-stamatoyannopoulos	ChIP-seq	CL:0002327	primary cell	ENCBS721SRV	mammary epithelial cell	FALSE	36	GRCh38	H3K4me3
ENCFF029SZC	ENCSR000BMQ	richard-myers	ChIP-seq	EFO:0002784	cell line	ENCBS110ENC	GM12878	FALSE	36	GRCh38	EGR1
ENCFF029WHD	ENCSR362CPB	bradley-bernstein	ChIP-seq	EFO:0001187	cell line	ENCBS127GXY	HepG2	TRUE	36	hg19	HDAC1
ENCFF030ASJ	ENCSR611DJQ	bradley-bernstein	ChIP-seq	UBERON:0000473	tissue	ENCBS631HJF	testis	FALSE	76	GRCh38	H3K4me3
ENCFF030DWK	ENCSR000BMC	richard-myers	ChIP-seq	EFO:0001187	cell line	ENCBS114ENC	HepG2	FALSE	36	GRCh38	HDAC2
ENCFF030FCA	ENCSR472SEY	bradley-bernstein	ChIP-seq	CL:0000103	in vitro differentiated cells	ENCBS369AAA	bipolar neuron	TRUE	76	hg19	H3K27me3
ENCFF030HAG	ENCSR000DUE	john-stamatoyannopoulos	ChIP-seq	EFO:0001187	cell line	ENCBS270KOG	HepG2	FALSE	36	GRCh38	H3K27me3
ENCFF030IMV	ENCSR000ALY	bradley-bernstein	ChIP-seq	CL:0002327	primary cell	ENCBS091ENC	mammary epithelial cell	FALSE	36	hg19	H3K36me3
ENCFF030JHL	ENCSR076KZW	michael-snyder	ChIP-seq	EFO:0001182	cell line	ENCBS348FEH	HEK293	TRUE	101	hg19	eGFP-ZNF280C
ENCFF030JIY	ENCSR000BQA	richard-myers	ChIP-seq	EFO:0001187	cell line	ENCBS114ENC	HepG2	FALSE	36	hg19	ZBTB7A
ENCFF030NEU	ENCSR000DSS	john-stamatoyannopoulos	ChIP-seq	EFO:0005904	cell line	ENCBS851RDN	H7-hESC	FALSE	36	GRCh38	H3K36me3
ENCFF030QXK	ENCSR000DVP	john-stamatoyannopoulos	ChIP-seq	CL:0002618	primary cell	ENCBS404KTX	endothelial cell of umbilical vein	FALSE	36	hg19	CTCF
ENCFF030RRK	ENCSR764KFK	bradley-bernstein	ChIP-seq	EFO:0002074	cell line	ENCBS451OVM	PC-3	FALSE	36	hg19	H4K20me1
ENCFF030WRX	ENCSR448TUF	bing-ren	ChIP-seq	CL:0000134	in vitro differentiated cells	ENCBS783XLR	mesenchymal stem cell	FALSE	36	GRCh38	H3K14ac
ENCFF030XLK	ENCSR633EIC	richard-myers	ChIP-seq	EFO:0002067	cell line	ENCBS283TEI	K562	FALSE	50	GRCh38	3xFLAG-PBX2
ENCFF031AVI	ENCSR295BIP	michael-snyder	ChIP-seq	EFO:0001182	cell line	ENCBS900QTF	HEK293	TRUE	101	hg19	eGFP-ZNF777
ENCFF031EGX	ENCSR090QTV	bradley-bernstein	ChIP-seq	CL:0000192	in vitro differentiated cells	ENCBS899TTJ	smooth muscle cell	FALSE	76	hg19	H3K9me3
ENCFF031FZB	ENCSR537CWQ	michael-snyder	ChIP-seq	EFO:0001182	cell line	ENCBS387JTD	HEK293	TRUE	101	GRCh38	Control
ENCFF031GGC	ENCSR851BNE	michael-snyder	ChIP-seq	EFO:0002067	cell line	ENCBS044UVO	K562	TRUE	100	GRCh38	MEIS2
ENCFF031HZQ	ENCSR324LTM	michael-snyder	ChIP-seq	EFO:0001182	cell line	ENCBS582ZUH	HEK293	TRUE	101	hg19	eGFP-OSR2
ENCFF031LWP	ENCSR000EEL	michael-snyder	ChIP-seq	EFO:0001187	cell line	ENCBS638AAA	HepG2	FALSE	36	GRCh38	TBP
ENCFF031NSG	ENCSR627TNG	bradley-bernstein	ChIP-seq	EFO:0002167	cell line	ENCBS652PBR	DOHH2	FALSE	36	hg19	H3K9me3
ENCFF031OJV	ENCSR000ANZ	bradley-bernstein	ChIP-seq	CL:0002372	in vitro differentiated cells	ENCBS276EMT	myotube	FALSE	36	hg19	H3K4me3
ENCFF031PGD	ENCSR000BUW	richard-myers	ChIP-seq	EFO:0002793	cell line	ENCBS070ENC	HL-60	FALSE	50	GRCh38	SPI1
ENCFF031PSI	ENCSR000AVC	bradley-bernstein	ChIP-seq	EFO:0003042	cell line	ENCBS380OBH	H1-hESC	FALSE	36	hg19	KDM4A
ENCFF031QAI	ENCSR754VAJ	bradley-bernstein	ChIP-seq	EFO:0003045	cell line	ENCBS769EPD	H9	FALSE	36	GRCh38	H3K27me3
ENCFF031RFG	ENCSR878DES	michael-snyder	ChIP-seq	EFO:0001182	cell line	ENCBS333EUU	HEK293	TRUE	101	GRCh38	eGFP-ZNF624
ENCFF031RTC	ENCSR408ZEE	bradley-bernstein	ChIP-seq	UBERON:0002369	tissue	ENCBS458UEH	adrenal gland	FALSE	76	GRCh38	CTCF
ENCFF031TWZ	ENCSR117CHD	richard-myers	ChIP-seq	EFO:0001187	cell line	ENCBS884OKX	HepG2	FALSE	76	hg19	3xFLAG-HOMEZ
ENCFF031TYH	ENCSR663WAR	bradley-bernstein	ChIP-seq	EFO:0003042	cell line	ENCBS952IPA	H1-hESC	FALSE	36	GRCh38	REST
ENCFF031UNH	ENCSR000AMA	bradley-bernstein	ChIP-seq	EFO:0001187	cell line	ENCBS743JKX	HepG2	FALSE	36	GRCh38	CTCF
ENCFF031XNE	ENCSR092OVN	richard-myers	ChIP-seq	EFO:0001187	cell line	ENCBS501TPE	HepG2	FALSE	76	hg19	3xFLAG-FOXA3
ENCFF031YZL	ENCSR948KMB	xiang-dong-fu	ChIP-seq	EFO:0002067	cell line	ENCBS127DTE	K562	FALSE	40	GRCh38	PTBP1
ENCFF032EMH	ENCSR441VHN	michael-snyder	ChIP-seq	EFO:0002784	cell line	ENCBS436SAI	GM12878	TRUE	100	hg19	IKZF1
ENCFF032EXY	ENCSR000BLI	richard-myers	ChIP-seq	EFO:0002067	cell line	ENCBS109ENC	K562	FALSE	36	hg19	E2F6
ENCFF032FTQ	ENCSR449EBF	john-stamatoyannopoulos	ChIP-seq	UBERON:0001383	tissue	ENCBS404XAC	muscle of leg	FALSE	36	hg19	H3K4me1
ENCFF032FZF	ENCSR000BPH	richard-myers	ChIP-seq	EFO:0001187	cell line	ENCBS114ENC	HepG2	FALSE	50	GRCh38	Control
ENCFF032GHF	ENCSR000BNQ	richard-myers	ChIP-seq	EFO:0002784	cell line	ENCBS110ENC	GM12878	FALSE	36	hg19	BCL3
ENCFF032JTZ	ENCSR141WNW	bradley-bernstein	ChIP-seq	CL:0000540	in vitro differentiated cells	ENCBS622CIZ	neuron	FALSE	36	GRCh38	Control
ENCFF032JWA	ENCSR364SNE	michael-snyder	ChIP-seq	EFO:0002067	cell line	ENCBS489ZOH	K562	FALSE	36	hg19	POU5F1
ENCFF032VCI	ENCSR183CQK	bradley-bernstein	ChIP-seq	EFO:0007112	cell line	ENCBS080PZG	Loucy	FALSE	36	GRCh38	H3K27me3
ENCFF032WUR	ENCSR000BGH	richard-myers	ChIP-seq	EFO:0002784	cell line	ENCBS110ENC	GM12878	FALSE	36	hg19	Control
ENCFF033CIS	ENCSR000BJC	richard-myers	ChIP-seq	EFO:0005718	cell line	ENCBS896YZO	Ishikawa	FALSE	36	hg19	NR3C1
ENCFF033DWR	ENCSR564GWG	bing-ren	ChIP-seq	CL:0000351	in vitro differentiated cells	ENCBS392DBQ	trophoblast cell	FALSE	36	GRCh38	H3K4me1
ENCFF033GIO	ENCSR784FYS	xiang-dong-fu	ChIP-seq	EFO:0001187	cell line	ENCBS354HQF	HepG2	FALSE	40	GRCh38	RBFOX2
ENCFF033JFM	ENCSR798ILC	michael-snyder	ChIP-seq	EFO:0002067	cell line	ENCBS697XFI	K562	TRUE	100	GRCh38	NCOR1
ENCFF033JLT	ENCSR771QCM	bradley-bernstein	ChIP-seq	EFO:0002357	cell line	ENCBS401ZBX	SU-DHL-6	TRUE	36	GRCh38	H3F3A
ENCFF033OQY	ENCSR732NFR	bing-ren	ChIP-seq	CL:0000047	in vitro differentiated cells	ENCBS776ACY	neural stem progenitor cell	FALSE	36	GRCh38	H2AK5ac
ENCFF033PRP	ENCSR547LKC	michael-snyder	ChIP-seq	EFO:0002067	cell line	ENCBS596DHR	K562	TRUE	100	hg19	GATAD2B
ENCFF033TPO	ENCSR000DQR	john-stamatoyannopoulos	ChIP-seq	CL:0000236	primary cell	ENCBS484ENC	B cell	FALSE	36	hg19	H3K4me3
ENCFF033UID	ENCSR000FCD	richard-myers	ChIP-seq	EFO:0002067	cell line	ENCBS600AAA	K562	FALSE	50	GRCh38	SMAD5
ENCFF033VMH	ENCSR988ZSI	richard-myers	ChIP-seq	EFO:0001187	cell line	ENCBS362YKU	HepG2	FALSE	76	GRCh38	3xFLAG-RERE
ENCFF033WZV	ENCSR011CKE	michael-snyder	ChIP-seq	EFO:0001182	cell line	ENCBS824HHH	HEK293	TRUE	101	GRCh38	eGFP-ZNF2
ENCFF033XVW	ENCSR827NKO	bradley-bernstein	ChIP-seq	UBERON:0001150	tissue	ENCBS869MHP	body of pancreas	FALSE	76	hg19	H3K4me1
ENCFF033YSR	ENCSR746FMO	michael-snyder	ChIP-seq	UBERON:0006920	tissue	ENCBS927UKP	esophagus squamous epithelium	TRUE	100	hg19	Control
ENCFF033YTZ	ENCSR711UOA	michael-snyder	ChIP-seq	EFO:0001182	cell line	ENCBS915UTY	HEK293	TRUE	101	GRCh38	eGFP-ZNF837
ENCFF033ZAD	ENCSR080WMI	bing-ren	ChIP-seq	NTR:0000856	in vitro differentiated cells	ENCBS084NIJ	mesendoderm	FALSE	36	GRCh38	Control
ENCFF033ZGP	ENCSR335GGM	michael-snyder	ChIP-seq	CL:1001606	primary cell	ENCBS389AUD	foreskin keratinocyte	TRUE	101	GRCh38	Control
ENCFF034BLI	ENCSR000AUY	bradley-bernstein	ChIP-seq	CL:0000236	primary cell	ENCBS098ETX	B cell	FALSE	36	GRCh38	H3K4me2
ENCFF034DVR	ENCSR000ATB	bradley-bernstein	ChIP-seq	CL:0002618	primary cell	ENCBS859WPH	endothelial cell of umbilical vein	FALSE	36	GRCh38	H3K9me3
ENCFF034DXU	ENCSR687YOP	bing-ren	ChIP-seq	UBERON:0002108	tissue	ENCBS126DTB	small intestine	FALSE	36	GRCh38	Control
ENCFF034HOR	ENCSR730FLZ	bradley-bernstein	ChIP-seq	EFO:0007076	cell line	ENCBS401QZO	ES-I3	FALSE	36	GRCh38	H3K4me1
ENCFF034JFG	ENCSR505NMN	kevin-white	ChIP-seq	EFO:0001203	cell line	ENCBS452IKC	MCF-7	FALSE	50	GRCh38	eGFP-E2F4
ENCFF034KOM	ENCSR950NAZ	michael-snyder	ChIP-seq	EFO:0001187	cell line	ENCBS225ERF	HepG2	TRUE	100	GRCh38	LCORL
ENCFF034NCA	ENCSR698PJQ	michael-snyder	ChIP-seq	EFO:0002713	cell line	ENCBS314FVF	Panc1	TRUE	100	GRCh38	Control
ENCFF034NHE	ENCSR000EDW	michael-snyder	ChIP-seq	EFO:0001187	cell line	ENCBS638AAA	HepG2	FALSE	36	hg19	SMC3
ENCFF034OHU	ENCSR000DOO	kevin-struhl	ChIP-seq	EFO:0001200	cell line	ENCBS622ENC	MCF 10A	FALSE	36	GRCh38	FOS
ENCFF034QZH	ENCSR142OBQ	bing-ren	ChIP-seq	UBERON:0002080	tissue	ENCBS427BHH	heart right ventricle	FALSE	36	hg19	H3K36me3
ENCFF034SMD	ENCSR925GDS	michael-snyder	ChIP-seq	UBERON:0001159	tissue	ENCBS835BNK	sigmoid colon	TRUE	100	hg19	CTCF
ENCFF034TFU	ENCSR225OKX	michael-snyder	ChIP-seq	UBERON:0010414	tissue	ENCBS971HUW	omental fat pad	TRUE	100	GRCh38	CTCF
ENCFF034UVX	ENCSR843ZUP	michael-snyder	ChIP-seq	CL:0002319	in vitro differentiated cells	ENCBS980OYK	neural cell	TRUE	100	GRCh38	EP300
ENCFF034ZKO	ENCSR437GBJ	michael-snyder	ChIP-seq	EFO:0002784	cell line	ENCBS339VHO	GM12878	TRUE	100	GRCh38	NFATC3
ENCFF035ABK	ENCSR920EOT	john-stamatoyannopoulos	ChIP-seq	CL:0000084	primary cell	ENCBS495KDC	T-cell	FALSE	36	hg19	H3K27me3
ENCFF035APX	ENCSR279KDC	michael-snyder	ChIP-seq	EFO:0001182	cell line	ENCBS501JRU	HEK293	TRUE	101	GRCh38	eGFP-ZNF677
ENCFF035CJB	ENCSR004GKA	michael-snyder	ChIP-seq	EFO:0002067	cell line	ENCBS994WPS	K562	TRUE	100	GRCh38	ZEB2
ENCFF035CWR	ENCSR423UOT	bradley-bernstein	ChIP-seq	EFO:0003072	cell line	ENCBS324TZB	SK-N-SH	FALSE	76	hg19	H3K9me2
ENCFF035DJR	ENCSR782QKO	michael-snyder	ChIP-seq	EFO:0001182	cell line	ENCBS373QTO	HEK293	TRUE	101	GRCh38	Control
ENCFF035GBL	ENCSR286PCG	richard-myers	ChIP-seq	EFO:0002067	cell line	ENCBS601AAA	K562	FALSE	50	GRCh38	ZBED1
ENCFF035HOG	ENCSR381PHD	richard-myers	ChIP-seq	EFO:0001187	cell line	ENCBS684ULB	HepG2	FALSE	50	GRCh38	Control
ENCFF035JCC	ENCSR000DUK	john-stamatoyannopoulos	ChIP-seq	EFO:0005710	cell line	ENCBS553ENC	HFF-Myc	FALSE	36	GRCh38	H3K4me3
ENCFF035KSO	ENCSR848TLB	bing-ren	ChIP-seq	UBERON:0000947	tissue	ENCBS674CSD	aorta	FALSE	36	hg19	H3K4me1
ENCFF035LOI	ENCSR391IWM	bradley-bernstein	ChIP-seq	EFO:0002784	cell line	ENCBS155GIM	GM12878	FALSE	75	hg19	KDM1A
ENCFF035NVA	ENCSR257BCD	bing-ren	ChIP-seq	UBERON:0000945	tissue	ENCBS441WEO	stomach	FALSE	36	GRCh38	H3K4me1
ENCFF035OFJ	ENCSR944QSH	bing-ren	ChIP-seq	UBERON:0002108	tissue	ENCBS372PVX	small intestine	FALSE	36	GRCh38	H3K4me3
ENCFF035OKO	ENCSR623KNM	michael-snyder	ChIP-seq	EFO:0001086	cell line	ENCBS611JSC	A549	FALSE	36	hg19	ELK1
ENCFF035PHI	ENCSR000EFF	michael-snyder	ChIP-seq	EFO:0001196	cell line	ENCBS379ENC	IMR-90	FALSE	36	GRCh38	MAZ
ENCFF035UZT	ENCSR870IUC	bradley-bernstein	ChIP-seq	EFO:0003045	cell line	ENCBS769EPD	H9	FALSE	36	hg19	H3K36me3
ENCFF035XEM	ENCSR000DRR	john-stamatoyannopoulos	ChIP-seq	EFO:0001161	cell line	ENCBS218AAA	GM12874	FALSE	36	hg19	CTCF
ENCFF035ZYM	ENCSR711VWL	michael-snyder	ChIP-seq	EFO:0002067	cell line	ENCBS352MRW	K562	TRUE	100	hg19	HDAC1
ENCFF036FAR	ENCSR619OUC	michael-snyder	ChIP-seq	EFO:0001182	cell line	ENCBS300DCZ	HEK293	TRUE	101	hg19	eGFP-ZBTB6
ENCFF036FPS	ENCSR280IFJ	bing-ren	ChIP-seq	EFO:0003045	cell line	ENCBS656LSW	H9	FALSE	36	hg19	H3K79me1
ENCFF036GYH	ENCSR000EFQ	michael-snyder	ChIP-seq	EFO:0002067	cell line	ENCBS039ENC	K562	FALSE	36	hg19	ZMIZ1
ENCFF036IOO	ENCSR979QYJ	michael-snyder	ChIP-seq	EFO:0002067	cell line	ENCBS948ZNZ	K562	TRUE	100	GRCh38	MNT
ENCFF036JBA	ENCSR665UFC	richard-myers	ChIP-seq	EFO:0001187	cell line	ENCBS463LLB	HepG2	FALSE	76	GRCh38	3xFLAG-ZNF639
ENCFF036JLB	ENCSR773TWR	john-stamatoyannopoulos	ChIP-seq	UBERON:0002108	tissue	ENCBS054KUO	small intestine	FALSE	36	GRCh38	H3K9me3
ENCFF036KII	ENCSR000FCK	peggy-farnham	ChIP-seq	EFO:0001182	cell line	ENCBS484AAA	HEK293	FALSE	36	hg19	H3K36me3
ENCFF036LQK	ENCSR451CYX	michael-snyder	ChIP-seq	EFO:0001182	cell line	ENCBS107SDK	HEK293	TRUE	101	GRCh38	eGFP-ZNF280D
ENCFF036MJJ	ENCSR376FMN	bradley-bernstein	ChIP-seq	EFO:0001187	cell line	ENCBS011BYX	HepG2	TRUE	36	hg19	EHMT2
ENCFF036PVG	ENCSR464CSO	richard-myers	ChIP-seq	UBERON:0036149	tissue	ENCBS090NNK	suprapubic skin	TRUE	76	hg19	POLR2AphosphoS5
ENCFF036PXS	ENCSR038OIN	bing-ren	ChIP-seq	CL:0000351	in vitro differentiated cells	ENCBS806FFM	trophoblast cell	FALSE	36	hg19	H3K36me3
ENCFF036SLY	ENCSR000BIS	richard-myers	ChIP-seq	EFO:0003042	cell line	ENCBS111ENC	H1-hESC	FALSE	36	hg19	SIN3A
ENCFF036SOR	ENCSR956UFV	bing-ren	ChIP-seq	UBERON:0000992	tissue	ENCBS341OKA	ovary	FALSE	36	GRCh38	H3K9me3
ENCFF036WJL	ENCSR097EEA	michael-snyder	ChIP-seq	UBERON:0004550	tissue	ENCBS185KVE	gastroesophageal sphincter	TRUE	100	GRCh38	POLR2A
ENCFF036ZLP	ENCSR039ZBB	kevin-white	ChIP-seq	EFO:0002067	cell line	ENCBS392SQX	K562	FALSE	50	GRCh38	Control
ENCFF037BRA	ENCSR000DSR	john-stamatoyannopoulos	ChIP-seq	EFO:0005904	cell line	ENCBS851RDN	H7-hESC	FALSE	36	GRCh38	H3K4me3
ENCFF037BXU	ENCSR000BNW	richard-myers	ChIP-seq	EFO:0002067	cell line	ENCBS109ENC	K562	FALSE	36	hg19	SIX5
ENCFF037DLB	ENCSR000EBW	michael-snyder	ChIP-seq	EFO:0003042	cell line	ENCBS854AAA	H1-hESC	FALSE	36	hg19	ZNF143
ENCFF037EJX	ENCSR000DOZ	kevin-struhl	ChIP-seq	EFO:0001200	cell line	ENCBS618ENC	MCF 10A	FALSE	36	hg19	STAT3
ENCFF037HFH	ENCSR392SFJ	michael-snyder	ChIP-seq	UBERON:0000995	tissue	ENCBS201ZAR	uterus	TRUE	100	hg19	CTCF
ENCFF037HKI	ENCSR000DSN	john-stamatoyannopoulos	ChIP-seq	EFO:0000315	in vitro differentiated cells	ENCBS395GPZ	cardiac mesoderm	FALSE	36	hg19	Control
ENCFF037IQW	ENCSR978LBS	michael-snyder	ChIP-seq	UBERON:0004264	tissue	ENCBS439RNG	lower leg skin	TRUE	100	GRCh38	Control
ENCFF037JQU	ENCSR000BNV	richard-myers	ChIP-seq	EFO:0002067	cell line	ENCBS109ENC	K562	FALSE	36	hg19	MEF2A
ENCFF037KRM	ENCSR348ONY	michael-snyder	ChIP-seq	EFO:0001182	cell line	ENCBS424AYE	HEK293	TRUE	101	GRCh38	eGFP-ZFP41
ENCFF037MZM	ENCSR491EBY	michael-snyder	ChIP-seq	EFO:0002067	cell line	ENCBS352MRW	K562	TRUE	100	GRCh38	ARID2
ENCFF037NOK	ENCSR045YHA	bradley-bernstein	ChIP-seq	EFO:0007950	cell line	ENCBS368AAA	GM23338	TRUE	76	GRCh38	EZH2
ENCFF037OMD	ENCSR707AEW	bradley-bernstein	ChIP-seq	UBERON:0001496	tissue	ENCBS801NKM	ascending aorta	FALSE	76	GRCh38	H3K4me1
ENCFF037PYE	ENCSR825KUF	kevin-white	ChIP-seq	EFO:0002067	cell line	ENCBS008URG	K562	FALSE	50	GRCh38	Control
ENCFF037RFR	ENCSR000AML	bradley-bernstein	ChIP-seq	CL:0002327	primary cell	ENCBS091ENC	mammary epithelial cell	FALSE	36	hg19	H3K4me3
ENCFF037RQQ	ENCSR014YCR	michael-snyder	ChIP-seq	EFO:0002784	cell line	ENCBS339VHO	GM12878	TRUE	100	hg19	ATF7
ENCFF037SCG	ENCSR729ENO	bradley-bernstein	ChIP-seq	EFO:0007950	cell line	ENCBS373AAA	GM23338	TRUE	76	hg19	H3K27ac
ENCFF037VFP	ENCSR288IJC	michael-snyder	ChIP-seq	EFO:0001203	cell line	ENCBS053YJT	MCF-7	TRUE	100	GRCh38	MAZ
ENCFF037VJL	ENCSR000BKR	richard-myers	ChIP-seq	EFO:0002067	cell line	ENCBS109ENC	K562	FALSE	36	GRCh38	POLR2AphosphoS5
ENCFF037WYA	ENCSR701AQS	michael-snyder	ChIP-seq	EFO:0001203	cell line	ENCBS488MMM	MCF-7	TRUE	100	GRCh38	ZNF592
ENCFF038DTA	ENCSR000EDQ	michael-snyder	ChIP-seq	EFO:0001187	cell line	ENCBS638AAA	HepG2	FALSE	36	hg19	RCOR1
ENCFF038DYY	ENCSR090ZDO	michael-snyder	ChIP-seq	EFO:0001184	cell line	ENCBS582KZL	HEK293T	TRUE	100	GRCh38	SUZ12
ENCFF038HKS	ENCSR661BMA	bradley-bernstein	ChIP-seq	EFO:0003072	cell line	ENCBS018DDZ	SK-N-SH	TRUE	76	GRCh38	H3K4me1
ENCFF038JMC	ENCSR948TOS	bradley-bernstein	ChIP-seq	UBERON:0008952	tissue	ENCBS401SWW	upper lobe of left lung	FALSE	76	hg19	H3K27ac
ENCFF038JTR	ENCSR000APE	bradley-bernstein	ChIP-seq	EFO:0002067	cell line	ENCBS674MPN	K562	FALSE	36	hg19	H3K9me3
ENCFF038LCM	ENCSR000EFH	michael-snyder	ChIP-seq	EFO:0001196	cell line	ENCBS379ENC	IMR-90	FALSE	36	hg19	MAFK
ENCFF038LGE	ENCSR741GJT	bradley-bernstein	ChIP-seq	EFO:0007070	cell line	ENCBS827JIC	ACC112	FALSE	36	hg19	H3K79me2
ENCFF038ZIR	ENCSR000DSF	john-stamatoyannopoulos	ChIP-seq	EFO:0000315	in vitro differentiated cells	ENCBS303BHK	cardiac mesoderm	FALSE	36	hg19	H3K36me3
ENCFF039BDP	ENCSR261VAS	bradley-bernstein	ChIP-seq	CL:0000192	in vitro differentiated cells	ENCBS899TTJ	smooth muscle cell	FALSE	76	GRCh38	CTCF
ENCFF039BUJ	ENCSR867WPH	richard-myers	ChIP-seq	UBERON:0002107	tissue	ENCBS046RNA	liver	FALSE	50	hg19	REST
ENCFF039CDA	ENCSR687UKL	bing-ren	ChIP-seq	CL:0000351	in vitro differentiated cells	ENCBS376RZJ	trophoblast cell	FALSE	36	hg19	Control
ENCFF039EAK	ENCSR762ZLM	bing-ren	ChIP-seq	UBERON:0002370	tissue	ENCBS672KLQ	thymus	FALSE	36	hg19	H3K4me1
ENCFF039HBE	ENCSR000EFH	michael-snyder	ChIP-seq	EFO:0001196	cell line	ENCBS379ENC	IMR-90	FALSE	36	hg19	MAFK
ENCFF039IQB	ENCSR124AIG	michael-snyder	ChIP-seq	EFO:0001196	cell line	ENCBS648SCY	IMR-90	FALSE	36	GRCh38	FOS
ENCFF039JZT	ENCSR748TFF	bradley-bernstein	ChIP-seq	UBERON:0001150	tissue	ENCBS359OQR	body of pancreas	FALSE	76	hg19	H3K27ac
ENCFF039LPD	ENCSR000ALP	bradley-bernstein	ChIP-seq	CL:0000312	primary cell	ENCBS935RSN	keratinocyte	FALSE	36	hg19	H3K9ac
ENCFF039LVA	ENCSR800IIW	bradley-bernstein	ChIP-seq	CL:0000047	in vitro differentiated cells	ENCBS454LPJ	neural stem progenitor cell	FALSE	36	hg19	H3K9me3
ENCFF039PAG	ENCSR000BJY	richard-myers	ChIP-seq	EFO:0002784	cell line	ENCBS110ENC	GM12878	FALSE	36	GRCh38	ATF3
ENCFF039QUZ	ENCSR343IFJ	michael-snyder	ChIP-seq	EFO:0002067	cell line	ENCBS344LIE	K562	TRUE	100	GRCh38	CC2D1A
ENCFF039ZOY	ENCSR425PQI	bing-ren	ChIP-seq	CL:0000351	in vitro differentiated cells	ENCBS806FFM	trophoblast cell	FALSE	36	hg19	H3K27ac
ENCFF039ZSA	ENCSR771QCM	bradley-bernstein	ChIP-seq	EFO:0002357	cell line	ENCBS401ZBX	SU-DHL-6	TRUE	36	hg19	H3F3A
ENCFF040BSG	ENCSR000EVH	peggy-farnham	ChIP-seq	EFO:0002791	cell line	ENCBS500SDW	HeLa-S3	FALSE	32	GRCh38	Control
ENCFF040CVQ	ENCSR000DTP	john-stamatoyannopoulos	ChIP-seq	EFO:0002824	cell line	ENCBS650OZU	HCT116	FALSE	36	GRCh38	Control
ENCFF040FFN	ENCSR674SCQ	peggy-farnham	ChIP-seq	EFO:0002067	cell line	ENCBS933IRC	K562	TRUE	100	hg19	eGFP-ZNF354B
ENCFF040GAR	ENCSR386FAB	michael-snyder	ChIP-seq	EFO:0001184	cell line	ENCBS323RYE	HEK293T	TRUE	100	hg19	Control
ENCFF040MDB	ENCSR422ZAO	michael-snyder	ChIP-seq	EFO:0003072	cell line	ENCBS526AQV	SK-N-SH	FALSE	36	GRCh38	IRF3
ENCFF040MZK	ENCSR000EHC	michael-snyder	ChIP-seq	EFO:0002067	cell line	ENCBS039ENC	K562	FALSE	36	GRCh38	GTF2F1
ENCFF040NCF	ENCSR024LKA	michael-snyder	ChIP-seq	EFO:0002067	cell line	ENCBS603CUX	K562	TRUE	100	GRCh38	HDAC3
ENCFF040NGJ	ENCSR714TJD	bradley-bernstein	ChIP-seq	EFO:0002106	cell line	ENCBS385OLC	A673	FALSE	36	hg19	H3K27ac
ENCFF040OBI	ENCSR876UYH	richard-myers	ChIP-seq	EFO:0001203	cell line	ENCBS143XXF	MCF-7	FALSE	50	hg19	ZHX2
ENCFF040PMB	ENCSR145CXH	xiang-dong-fu	ChIP-seq	EFO:0001187	cell line	ENCBS817KQF	HepG2	FALSE	40	GRCh38	TARDBP
ENCFF040TJZ	ENCSR801IPH	bradley-bernstein	ChIP-seq	UBERON:0011907	tissue	ENCBS861DVK	gastrocnemius medialis	FALSE	76	hg19	H3K27ac
ENCFF040UVQ	ENCSR000APA	bradley-bernstein	ChIP-seq	CL:0000515	primary cell	ENCBS023XCT	skeletal muscle myoblast	FALSE	36	hg19	H2AFZ
ENCFF040WTG	ENCSR000EXX	peggy-farnham	ChIP-seq	EFO:0002324	cell line	ENCBS260AAA	Raji	FALSE	36	hg19	POLR2A
ENCFF041AGD	ENCSR283MWQ	michael-snyder	ChIP-seq	EFO:0001182	cell line	ENCBS669LUY	HEK293	TRUE	101	hg19	eGFP-ZNF133
ENCFF041ENO	ENCSR418NZA	michael-snyder	ChIP-seq	EFO:0001182	cell line	ENCBS483GEY	HEK293	TRUE	101	hg19	eGFP-ZNF524
ENCFF041GWT	ENCSR066TET	michael-snyder	ChIP-seq	EFO:0001203	cell line	ENCBS123ZGI	MCF-7	TRUE	100	hg19	RFX1
ENCFF041VKO	ENCSR195QFV	richard-myers	ChIP-seq	EFO:0002067	cell line	ENCBS405DQO	K562	FALSE	50	hg19	3xFLAG-ZNF3
ENCFF041XFO	ENCSR000BPQ	richard-myers	ChIP-seq	EFO:0005234	cell line	ENCBS054ENC	PFSK-1	FALSE	36	hg19	Control
ENCFF041ZFB	ENCSR000BPL	richard-myers	ChIP-seq	EFO:0002860	cell line	ENCBS426ENC	SK-N-MC	FALSE	36	hg19	POLR2AphosphoS5
ENCFF041ZVD	ENCSR200JYP	michael-snyder	ChIP-seq	EFO:0002067	cell line	ENCBS839CNN	K562	TRUE	100	GRCh38	ZNF316
ENCFF042GNN	ENCSR000BIF	richard-myers	ChIP-seq	EFO:0002784	cell line	ENCBS110ENC	GM12878	FALSE	36	hg19	POLR2AphosphoS5
ENCFF042HRP	ENCSR426MDV	michael-snyder	ChIP-seq	EFO:0002067	cell line	ENCBS465MWC	K562	TRUE	100	hg19	MIER1
ENCFF042KDC	ENCSR369YUK	richard-myers	ChIP-seq	EFO:0001187	cell line	ENCBS068NKE	HepG2	FALSE	76	GRCh38	3xFLAG-FOXP1
ENCFF042LKP	ENCSR360HRA	michael-snyder	ChIP-seq	EFO:0002067	cell line	ENCBS538DYC	K562	TRUE	100	GRCh38	KDM1A
ENCFF042NBZ	ENCSR431TLD	michael-snyder	ChIP-seq	EFO:0001203	cell line	ENCBS148TCA	MCF-7	TRUE	100	hg19	SMARCE1
ENCFF042SCZ	ENCSR000DLZ	vishwanath-iyer	ChIP-seq	EFO:0002067	cell line	ENCBS775AAA	K562	FALSE	35	hg19	MYC
ENCFF042SFT	ENCSR000EFN	michael-snyder	ChIP-seq	EFO:0002067	cell line	ENCBS039ENC	K562	FALSE	36	hg19	HCFC1
ENCFF042SJF	ENCSR740NPG	kevin-white	ChIP-seq	EFO:0002067	cell line	ENCBS746PBJ	K562	FALSE	50	GRCh38	eGFP-BACH1
ENCFF042TIU	ENCSR473AQI	bing-ren	ChIP-seq	NTR:0000856	in vitro differentiated cells	ENCBS573WAE	mesendoderm	FALSE	36	hg19	H3K23ac
ENCFF042TMG	ENCSR338MMB	richard-myers	ChIP-seq	UBERON:0002107	tissue	ENCBS046RNA	liver	FALSE	50	hg19	NR2F2
ENCFF042XMV	ENCSR954WVZ	michael-snyder	ChIP-seq	EFO:0001203	cell line	ENCBS536NWC	MCF-7	TRUE	100	GRCh38	ESRRA
ENCFF043BND	ENCSR751PNN	michael-snyder	ChIP-seq	EFO:0001182	cell line	ENCBS294ZAB	HEK293	TRUE	101	hg19	eGFP-ZNF112
ENCFF043DRS	ENCSR567ILB	bradley-bernstein	ChIP-seq	UBERON:0002048	tissue	ENCBS241YJW	lung	FALSE	36	hg19	H3K9ac
ENCFF043GGB	ENCSR611JJS	bradley-bernstein	ChIP-seq	EFO:0002106	cell line	ENCBS385OLC	A673	FALSE	36	hg19	CTCF
ENCFF043GOQ	ENCSR265WJC	kevin-white	ChIP-seq	EFO:0001203	cell line	ENCBS984RGW	MCF-7	FALSE	50	GRCh38	eGFP-KLF4
ENCFF043HHU	ENCSR890MJO	bing-ren	ChIP-seq	CL:0000351	in vitro differentiated cells	ENCBS392DBQ	trophoblast cell	FALSE	36	GRCh38	Control
ENCFF043HLL	ENCSR927WKX	bradley-bernstein	ChIP-seq	EFO:0007108	cell line	ENCBS391JPU	iPS-20b	FALSE	36	hg19	Control
ENCFF043JNP	ENCSR906NGD	bradley-bernstein	ChIP-seq	EFO:0005723	cell line	ENCBS372AAA	GM23248	FALSE	76	hg19	H3K4me1
ENCFF043MVG	ENCSR116QUR	michael-snyder	ChIP-seq	EFO:0001203	cell line	ENCBS726ASX	MCF-7	TRUE	100	hg19	CSDE1
ENCFF043QJY	ENCSR000EXG	peggy-farnham	ChIP-seq	EFO:0005236	cell line	ENCBS810EWQ	NT2/D1	FALSE	32	hg19	YY1
ENCFF043TVE	ENCSR000BPG	richard-myers	ChIP-seq	EFO:0003042	cell line	ENCBS111ENC	H1-hESC	FALSE	36	GRCh38	Control
ENCFF043VGM	ENCSR038OIN	bing-ren	ChIP-seq	CL:0000351	in vitro differentiated cells	ENCBS749EOK	trophoblast cell	FALSE	36	hg19	H3K36me3
ENCFF043XTH	ENCSR000DSQ	john-stamatoyannopoulos	ChIP-seq	EFO:0005904	cell line	ENCBS017AOD	H7-hESC	FALSE	36	GRCh38	Control
ENCFF044BRZ	ENCSR389WWC	bradley-bernstein	ChIP-seq	EFO:0006711	cell line	ENCBS304FAI	OCI-LY7	FALSE	36	GRCh38	H3K9me3
ENCFF044HXX	ENCSR735KEY	richard-myers	ChIP-seq	UBERON:0002107	tissue	ENCBS046RNA	liver	FALSE	50	GRCh38	FOXA1
ENCFF044MEQ	ENCSR000BMM	richard-myers	ChIP-seq	EFO:0002791	cell line	ENCBS113ENC	HeLa-S3	FALSE	36	hg19	Control
ENCFF044MLU	ENCSR377BLZ	xiang-dong-fu	ChIP-seq	EFO:0002067	cell line	ENCBS679MDQ	K562	FALSE	40	hg19	GTF2F1
ENCFF044SVI	ENCSR000DPA	kevin-struhl	ChIP-seq	EFO:0001200	cell line	ENCBS618ENC	MCF 10A	FALSE	36	hg19	POLR2A
ENCFF044TAL	ENCSR000BKU	richard-myers	ChIP-seq	EFO:0002067	cell line	ENCBS109ENC	K562	FALSE	36	GRCh38	YY1
ENCFF044TWJ	ENCSR859JGF	michael-snyder	ChIP-seq	EFO:0001187	cell line	ENCBS731WFK	HepG2	TRUE	100	GRCh38	ATM
ENCFF044UKM	ENCSR000DRR	john-stamatoyannopoulos	ChIP-seq	EFO:0001161	cell line	ENCBS790RFB	GM12874	FALSE	36	hg19	CTCF
ENCFF044VLF	ENCSR000DPX	john-stamatoyannopoulos	ChIP-seq	NTR:0000481	cell line	ENCBS793PDT	AG10803	FALSE	36	hg19	H3K4me3
ENCFF044VWD	ENCSR252QYR	bradley-bernstein	ChIP-seq	CL:0000182	in vitro differentiated cells	ENCBS520VFV	hepatocyte	FALSE	76	hg19	CTCF
ENCFF044YAN	ENCSR925LJZ	bradley-bernstein	ChIP-seq	EFO:0003042	cell line	ENCBS513BIK	H1-hESC	FALSE	36	GRCh38	H3K36me3
ENCFF044YLT	ENCSR541AMF	bradley-bernstein	ChIP-seq	EFO:0003072	cell line	ENCBS500EWH	SK-N-SH	TRUE	76	GRCh38	CTCF
ENCFF044ZFD	ENCSR000EFH	michael-snyder	ChIP-seq	EFO:0001196	cell line	ENCBS379ENC	IMR-90	FALSE	36	GRCh38	MAFK
ENCFF044ZGL	ENCSR542WJU	michael-snyder	ChIP-seq	EFO:0002067	cell line	ENCBS831ATS	K562	TRUE	100	hg19	MCM7
ENCFF045AXI	ENCSR000BKO	richard-myers	ChIP-seq	EFO:0002067	cell line	ENCBS109ENC	K562	FALSE	36	GRCh38	SP1
ENCFF045IIX	ENCSR000ATK	bradley-bernstein	ChIP-seq	EFO:0003042	cell line	ENCBS011NFB	H1-hESC	FALSE	36	hg19	PHF8
ENCFF045LKN	ENCSR072GJV	richard-myers	ChIP-seq	EFO:0001187	cell line	ENCBS187GKM	HepG2	FALSE	76	GRCh38	3xFLAG-HMG20A
ENCFF045NGS	ENCSR099NCH	michael-snyder	ChIP-seq	EFO:0002067	cell line	ENCBS831ATS	K562	TRUE	100	hg19	ZNF24
ENCFF045NWB	ENCSR000BRT	richard-myers	ChIP-seq	EFO:0002067	cell line	ENCBS109ENC	K562	FALSE	36	hg19	CBX3
ENCFF045PCB	ENCSR619QFT	michael-snyder	ChIP-seq	EFO:0001182	cell line	ENCBS173GZJ	HEK293	TRUE	101	GRCh38	eGFP-ZNF300
ENCFF045QEO	ENCSR516KSY	bradley-bernstein	ChIP-seq	EFO:0003045	cell line	ENCBS703ZDS	H9	FALSE	36	hg19	H3K9me3
ENCFF046ACV	ENCSR091JXL	michael-snyder	ChIP-seq	EFO:0002067	cell line	ENCBS048GNZ	K562	TRUE	100	GRCh38	HES1
ENCFF046AZQ	ENCSR626QJQ	michael-snyder	ChIP-seq	EFO:0002067	cell line	ENCBS719UQU	K562	TRUE	100	hg19	CSDE1
ENCFF046BMR	ENCSR611WZO	michael-snyder	ChIP-seq	EFO:0002791	cell line	ENCBS854BZN	HeLa-S3	TRUE	100	hg19	SREBF2
ENCFF046CQF	ENCSR915TAF	richard-myers	ChIP-seq	UBERON:0036149	tissue	ENCBS588FXB	suprapubic skin	TRUE	76	GRCh38	Control
ENCFF046DVF	ENCSR186EAD	bradley-bernstein	ChIP-seq	EFO:0007112	cell line	ENCBS170DPY	Loucy	FALSE	36	hg19	H3K9me2
ENCFF046DZK	ENCSR825MZS	xiang-dong-fu	ChIP-seq	EFO:0001187	cell line	ENCBS767YCA	HepG2	FALSE	40	GRCh38	TAF15
ENCFF046FPH	ENCSR993DED	michael-snyder	ChIP-seq	EFO:0001182	cell line	ENCBS289YRD	HEK293	TRUE	101	GRCh38	eGFP-ZNF214
ENCFF046FQA	ENCSR699YFX	michael-snyder	ChIP-seq	EFO:0001203	cell line	ENCBS295PFW	MCF-7	TRUE	100	hg19	CLOCK
ENCFF046FUT	ENCSR636IDR	bing-ren	ChIP-seq	UBERON:0001159	tissue	ENCBS439PDF	sigmoid colon	FALSE	36	GRCh38	H3K9me3
ENCFF046GTS	ENCSR019KPC	michael-snyder	ChIP-seq	EFO:0001187	cell line	ENCBS787RAZ	HepG2	TRUE	100	hg19	PLRG1
ENCFF046GWZ	ENCSR000DKB	kevin-white	ChIP-seq	EFO:0002067	cell line	ENCBS799VSJ	K562	FALSE	36	GRCh38	eGFP-FOS
ENCFF046IYE	ENCSR128IYN	xiang-dong-fu	ChIP-seq	EFO:0001187	cell line	ENCBS294TYB	HepG2	FALSE	40	GRCh38	SNRNP70
ENCFF046LQD	ENCSR461LTR	bradley-bernstein	ChIP-seq	EFO:0005724	cell line	ENCBS981ZAE	MM.1S	FALSE	36	hg19	H3K9me3
ENCFF046MQK	ENCSR642QDW	bradley-bernstein	ChIP-seq	UBERON:0004550	tissue	ENCBS617FGB	gastroesophageal sphincter	FALSE	76	GRCh38	Control
ENCFF046PED	ENCSR189YMA	kevin-white	ChIP-seq	EFO:0002067	cell line	ENCBS545PWB	K562	FALSE	50	GRCh38	eGFP-VEZF1
ENCFF046QRA	ENCSR582UTE	bing-ren	ChIP-seq	UBERON:0000945	tissue	ENCBS552KUZ	stomach	FALSE	50	hg19	H3K27ac
ENCFF046RAM	ENCSR930SYJ	bradley-bernstein	ChIP-seq	EFO:0005904	cell line	ENCBS884CKU	H7-hESC	FALSE	36	GRCh38	H3K9me3
ENCFF046VNU	ENCSR079WHK	michael-snyder	ChIP-seq	EFO:0002067	cell line	ENCBS398HUM	K562	TRUE	100	GRCh38	MCM5
ENCFF046ZDT	ENCSR769WKR	michael-snyder	ChIP-seq	UBERON:0001157	tissue	ENCBS659AMF	transverse colon	TRUE	100	GRCh38	CTCF
ENCFF046ZKX	ENCSR009SHE	richard-myers	ChIP-seq	UBERON:0002190	tissue	ENCBS647IID	subcutaneous adipose tissue	TRUE	76	hg19	Control
ENCFF047FAU	ENCSR754VAJ	bradley-bernstein	ChIP-seq	EFO:0003045	cell line	ENCBS703ZDS	H9	FALSE	36	GRCh38	H3K27me3
ENCFF047FIB	ENCSR159DQO	richard-myers	ChIP-seq	EFO:0001187	cell line	ENCBS437FOW	HepG2	FALSE	76	GRCh38	3xFLAG-ERF
ENCFF047GDD	ENCSR000DPL	john-stamatoyannopoulos	ChIP-seq	EFO:0006270	cell line	ENCBS004ENC	AG04450	FALSE	36	hg19	H3K27ac
ENCFF047IEH	ENCSR983CSB	bradley-bernstein	ChIP-seq	CL:0000103	in vitro differentiated cells	ENCBS374AAA	bipolar neuron	TRUE	76	GRCh38	H2AFZ
ENCFF047IWR	ENCSR647ZXA	michael-snyder	ChIP-seq	EFO:0002067	cell line	ENCBS163FHT	K562	TRUE	100	GRCh38	eGFP-MEF2D
ENCFF047KMB	ENCSR515JGE	michael-snyder	ChIP-seq	UBERON:0004264	tissue	ENCBS443VUU	lower leg skin	TRUE	100	GRCh38	Control
ENCFF047LSV	ENCSR891KSP	bradley-bernstein	ChIP-seq	CL:0001059	primary cell	ENCBS238NAP	common myeloid progenitor, CD34-positive	FALSE	36	GRCh38	H3K27ac
ENCFF047RVV	ENCSR953XVZ	bradley-bernstein	ChIP-seq	UBERON:0002048	tissue	ENCBS324OQC	lung	FALSE	36	GRCh38	H3K4me1
ENCFF047RXN	ENCSR000DLR	vishwanath-iyer	ChIP-seq	EFO:0001187	cell line	ENCBS773AAA	HepG2	FALSE	35	hg19	MYC
ENCFF047RYQ	ENCSR704AQC	vishwanath-iyer	ChIP-seq	EFO:0003042	cell line	ENCBS649THQ	H1-hESC	FALSE	36	GRCh38	Control
ENCFF047SQQ	ENCSR000BHR	richard-myers	ChIP-seq	EFO:0001187	cell line	ENCBS114ENC	HepG2	FALSE	36	GRCh38	ZBTB33
ENCFF047TEL	ENCSR502GAX	richard-myers	ChIP-seq	EFO:0001187	cell line	ENCBS307XHH	HepG2	FALSE	76	GRCh38	3xFLAG-ZNF652
ENCFF047UXO	ENCSR079WBX	michael-snyder	ChIP-seq	UBERON:0001150	tissue	ENCBS867VCV	body of pancreas	TRUE	100	hg19	Control
ENCFF047VUX	ENCSR000DLD	vishwanath-iyer	ChIP-seq	EFO:0002788	cell line	ENCBS509ENC	GM19238	FALSE	36	hg19	CTCF
ENCFF048AVT	ENCSR642QDW	bradley-bernstein	ChIP-seq	UBERON:0004550	tissue	ENCBS910MIF	gastroesophageal sphincter	FALSE	76	hg19	Control
ENCFF048FDD	ENCSR204NFO	bing-ren	ChIP-seq	UBERON:0002048	tissue	ENCBS237TXC	lung	FALSE	36	GRCh38	H3K27me3
ENCFF048JCA	ENCSR000ALF	bradley-bernstein	ChIP-seq	CL:0002618	primary cell	ENCBS717AAA	endothelial cell of umbilical vein	FALSE	36	hg19	H4K20me1
ENCFF048LDJ	ENCSR178QVJ	michael-snyder	ChIP-seq	EFO:0001182	cell line	ENCBS224QCU	HEK293	TRUE	101	hg19	eGFP-ZNF274
ENCFF048VKL	ENCSR069EGE	bradley-bernstein	ChIP-seq	UBERON:0001157	tissue	ENCBS633KVX	transverse colon	FALSE	76	GRCh38	H3K27ac
ENCFF048WFD	ENCSR431FOF	bradley-bernstein	ChIP-seq	EFO:0001187	cell line	ENCBS127GXY	HepG2	TRUE	36	hg19	CHD4
ENCFF048WTZ	ENCSR000DQV	john-stamatoyannopoulos	ChIP-seq	EFO:0002783	cell line	ENCBS146QHV	GM06990	FALSE	36	GRCh38	H3K4me3
ENCFF048WUM	ENCSR000ALN	bradley-bernstein	ChIP-seq	CL:0000312	primary cell	ENCBS650AAA	keratinocyte	FALSE	36	hg19	H3K4me2
ENCFF048XXN	ENCSR657OGA	bradley-bernstein	ChIP-seq	EFO:0003072	cell line	ENCBS324TZB	SK-N-SH	FALSE	76	GRCh38	H3K9me3
ENCFF048YPV	ENCSR833FWC	michael-snyder	ChIP-seq	UBERON:0001157	tissue	ENCBS866IBT	transverse colon	TRUE	100	GRCh38	CTCF
ENCFF048ZHL	ENCSR454WZX	bradley-bernstein	ChIP-seq	UBERON:0002048	tissue	ENCBS840NUY	lung	FALSE	36	hg19	H3K9me3
ENCFF049AQB	ENCSR522LDJ	michael-snyder	ChIP-seq	EFO:0001184	cell line	ENCBS582KZL	HEK293T	TRUE	100	hg19	HDGF
ENCFF049CMN	ENCSR584RZY	michael-snyder	ChIP-seq	UBERON:0001211	tissue	ENCBS666LQH	Peyer's patch	TRUE	100	hg19	Control
ENCFF049EOL	ENCSR550WUX	bing-ren	ChIP-seq	UBERON:0002048	tissue	ENCBS710XXZ	lung	FALSE	36	hg19	H3K27ac
ENCFF049EXK	ENCSR887ZPC	bradley-bernstein	ChIP-seq	CL:0000222	in vitro differentiated cells	ENCBS179OEP	mesodermal cell	FALSE	36	hg19	H3K9me3
ENCFF049FZG	ENCSR494PWZ	michael-snyder	ChIP-seq	EFO:0002067	cell line	ENCBS994WPS	K562	TRUE	100	GRCh38	ZC3H8
ENCFF049HWT	ENCSR711HPO	richard-myers	ChIP-seq	EFO:0001187	cell line	ENCBS399FDJ	HepG2	FALSE	50	hg19	Control
ENCFF049MEU	ENCSR471VHW	bradley-bernstein	ChIP-seq	EFO:0002357	cell line	ENCBS136LHJ	SU-DHL-6	FALSE	36	hg19	H3K79me2
ENCFF049MPQ	ENCSR217LRF	michael-snyder	ChIP-seq	EFO:0001203	cell line	ENCBS034XKZ	MCF-7	TRUE	100	hg19	Control
ENCFF049NHZ	ENCSR890QGK	john-stamatoyannopoulos	ChIP-seq	CL:0000236	primary cell	ENCBS469TSJ	B cell	FALSE	36	hg19	H3K9me3
ENCFF049OXC	ENCSR000AHD	richard-myers	ChIP-seq	EFO:0001203	cell line	ENCBS001AAA	MCF-7	FALSE	50	GRCh38	CTCF
ENCFF049RJI	ENCSR121PFY	michael-snyder	ChIP-seq	EFO:0002067	cell line	ENCBS824PND	K562	TRUE	100	GRCh38	CDC5L
ENCFF049TFL	ENCSR972SMV	bing-ren	ChIP-seq	EFO:0003045	cell line	ENCBS532LWE	H9	FALSE	36	GRCh38	H3K9me3
ENCFF049VHY	ENCSR569ARC	richard-myers	ChIP-seq	EFO:0001187	cell line	ENCBS339RUH	HepG2	FALSE	76	GRCh38	3xFLAG-NFYC
ENCFF050BAX	ENCSR078ZGC	bradley-bernstein	ChIP-seq	UBERON:0006920	tissue	ENCBS054JUC	esophagus squamous epithelium	FALSE	76	GRCh38	H3K36me3
ENCFF050BCA	ENCSR718SDR	bradley-bernstein	ChIP-seq	UBERON:0002084	tissue	ENCBS684IAD	heart left ventricle	FALSE	76	GRCh38	CTCF
ENCFF050JQO	ENCSR519CFV	bing-ren	ChIP-seq	UBERON:0000947	tissue	ENCBS147RHM	aorta	FALSE	36	hg19	H3K27ac
ENCFF050MYB	ENCSR564YYW	michael-snyder	ChIP-seq	EFO:0001182	cell line	ENCBS126YNT	HEK293	TRUE	101	hg19	eGFP-ZNF157
ENCFF050NKD	ENCSR620DUQ	michael-snyder	ChIP-seq	EFO:0001203	cell line	ENCBS523HSQ	MCF-7	TRUE	100	hg19	CREB1
ENCFF050OQM	ENCSR000EWZ	peggy-farnham	ChIP-seq	EFO:0005236	cell line	ENCBS810EWQ	NT2/D1	FALSE	36	hg19	H3K9me3
ENCFF050VGU	ENCSR000ECA	michael-snyder	ChIP-seq	EFO:0003042	cell line	ENCBS854AAA	H1-hESC	FALSE	36	GRCh38	JUN
ENCFF050VHP	ENCSR657JLK	michael-snyder	ChIP-seq	EFO:0002067	cell line	ENCBS366EQO	K562	TRUE	100	GRCh38	SIN3B
ENCFF050WDN	ENCSR409FGC	bradley-bernstein	ChIP-seq	EFO:0001221	cell line	ENCBS197CBA	NCI-H929	TRUE	76	hg19	Control
ENCFF050ZWL	ENCSR859RAO	michael-snyder	ChIP-seq	EFO:0001182	cell line	ENCBS884IXW	HEK293	TRUE	101	GRCh38	eGFP-YY1
ENCFF050ZWR	ENCSR820GND	michael-snyder	ChIP-seq	EFO:0002067	cell line	ENCBS344LIE	K562	TRUE	100	hg19	RNF2
ENCFF051HDO	ENCSR102CSD	michael-snyder	ChIP-seq	UBERON:0001157	tissue	ENCBS572ESP	transverse colon	TRUE	100	hg19	CTCF
ENCFF051ILA	ENCSR000ARI	bradley-bernstein	ChIP-seq	EFO:0001187	cell line	ENCBS638AAA	HepG2	FALSE	36	GRCh38	EZH2
ENCFF051LGR	ENCSR771GTF	michael-snyder	ChIP-seq	EFO:0001187	cell line	ENCBS907KSW	HepG2	FALSE	36	hg19	SUZ12
ENCFF051LKD	ENCSR997NXO	michael-snyder	ChIP-seq	UBERON:0000996	tissue	ENCBS688NIO	vagina	TRUE	100	GRCh38	Control
ENCFF051LWI	ENCSR173USI	michael-snyder	ChIP-seq	EFO:0002067	cell line	ENCBS543YEP	K562	TRUE	100	hg19	Control
ENCFF051NAE	ENCSR295GRB	michael-snyder	ChIP-seq	EFO:0001182	cell line	ENCBS647GSD	HEK293	TRUE	101	GRCh38	eGFP-ZNF213
ENCFF051OIH	ENCSR979DMN	michael-snyder	ChIP-seq	UBERON:0001150	tissue	ENCBS372UUZ	body of pancreas	TRUE	100	GRCh38	POLR2A
ENCFF051OWS	ENCSR000DYV	michael-snyder	ChIP-seq	EFO:0002784	cell line	ENCBS630AAA	GM12878	FALSE	36	hg19	MAFK
ENCFF051OXL	ENCSR074WNF	john-stamatoyannopoulos	ChIP-seq	CL:0000624	primary cell	ENCBS424MFE	CD4-positive, alpha-beta T cell	FALSE	36	hg19	Control
ENCFF051QON	ENCSR850QKN	bradley-bernstein	ChIP-seq	EFO:0006711	cell line	ENCBS121JKZ	OCI-LY7	FALSE	36	GRCh38	H3K4me2
ENCFF051QXN	ENCSR000EWY	peggy-farnham	ChIP-seq	EFO:0005236	cell line	ENCBS810EWQ	NT2/D1	FALSE	36	hg19	ZNF274
ENCFF051VHW	ENCSR235REN	bradley-bernstein	ChIP-seq	UBERON:0001157	tissue	ENCBS555CAN	transverse colon	FALSE	76	hg19	H3K9me3
ENCFF051ZKE	ENCSR219MYH	bing-ren	ChIP-seq	EFO:0001196	cell line	ENCBS754TWW	IMR-90	FALSE	36	hg19	H3K9ac
ENCFF052BHL	ENCSR247BVB	john-stamatoyannopoulos	ChIP-seq	CL:0000625	primary cell	ENCBS312SQY	CD8-positive, alpha-beta T cell	FALSE	36	hg19	Control
ENCFF052CTR	ENCSR289BKE	bradley-bernstein	ChIP-seq	CL:0000047	in vitro differentiated cells	ENCBS454LPJ	neural stem progenitor cell	FALSE	36	hg19	Control
ENCFF052DDM	ENCSR558QYH	michael-snyder	ChIP-seq	UBERON:0000996	tissue	ENCBS762FDB	vagina	TRUE	100	GRCh38	Control
ENCFF052ISO	ENCSR567XAM	michael-snyder	ChIP-seq	EFO:0001182	cell line	ENCBS954TGQ	HEK293	TRUE	101	GRCh38	eGFP-ZNF473
ENCFF052LQE	ENCSR000ANA	bradley-bernstein	ChIP-seq	EFO:0003042	cell line	ENCBS718AAA	H1-hESC	FALSE	36	GRCh38	H3K4me1
ENCFF052OHY	ENCSR000DTP	john-stamatoyannopoulos	ChIP-seq	EFO:0002824	cell line	ENCBS650OZU	HCT116	FALSE	36	hg19	Control
ENCFF052PXH	ENCSR000BNE	richard-myers	ChIP-seq	EFO:0002067	cell line	ENCBS109ENC	K562	FALSE	36	hg19	EGR1
ENCFF052RMO	ENCSR000BTL	richard-myers	ChIP-seq	EFO:0002793	cell line	ENCBS070ENC	HL-60	FALSE	50	hg19	POLR2AphosphoS5
ENCFF052RXC	ENCSR268JQE	bing-ren	ChIP-seq	UBERON:0000992	tissue	ENCBS341OKA	ovary	FALSE	36	hg19	H3K27ac
ENCFF052SAU	ENCSR473AQI	bing-ren	ChIP-seq	NTR:0000856	in vitro differentiated cells	ENCBS573WAE	mesendoderm	FALSE	36	GRCh38	H3K23ac
ENCFF052TDK	ENCSR831EIW	michael-snyder	ChIP-seq	EFO:0001184	cell line	ENCBS276VDW	HEK293T	TRUE	100	hg19	FOXM1
ENCFF052TYC	ENCSR888WZL	bing-ren	ChIP-seq	EFO:0007096	cell line	ENCBS972ZOZ	iPS DF 19.11	FALSE	36	hg19	H3K4me3
ENCFF052VVR	ENCSR122LGV	michael-snyder	ChIP-seq	UBERON:0002367	tissue	ENCBS400XYQ	prostate gland	TRUE	100	GRCh38	POLR2A
ENCFF053BBW	ENCSR948DNK	bradley-bernstein	ChIP-seq	UBERON:0000945	tissue	ENCBS728IMD	stomach	FALSE	76	hg19	Control
ENCFF053FUQ	ENCSR611JJS	bradley-bernstein	ChIP-seq	EFO:0002106	cell line	ENCBS615MBV	A673	FALSE	36	hg19	CTCF
ENCFF053GYS	ENCSR235ZBF	bing-ren	ChIP-seq	UBERON:0002106	tissue	ENCBS256UPD	spleen	FALSE	36	hg19	H3K27ac
ENCFF053IEG	ENCSR706OFD	bradley-bernstein	ChIP-seq	UBERON:0008952	tissue	ENCBS939RMD	upper lobe of left lung	FALSE	76	hg19	H3K27me3
ENCFF053PLI	ENCSR513XQX	michael-snyder	ChIP-seq	EFO:0001086	cell line	ENCBS848SUF	A549	TRUE	100	GRCh38	SIN3A
ENCFF053SKK	ENCSR767XSF	michael-snyder	ChIP-seq	EFO:0001182	cell line	ENCBS044VBG	HEK293	TRUE	101	hg19	eGFP-ZNF555
ENCFF053TRT	ENCSR720GSE	bradley-bernstein	ChIP-seq	EFO:0005694	cell line	ENCBS682HMC	KMS-11	FALSE	76	hg19	Control
ENCFF053ULL	ENCSR420JAH	kevin-white	ChIP-seq	EFO:0002067	cell line	ENCBS458HHF	K562	FALSE	50	hg19	Control
ENCFF053VFZ	ENCSR205SKQ	michael-snyder	ChIP-seq	EFO:0002784	cell line	ENCBS421UOG	GM12878	TRUE	100	GRCh38	YBX1
ENCFF053VXH	ENCSR634OAQ	bradley-bernstein	ChIP-seq	EFO:0001221	cell line	ENCBS571AQH	NCI-H929	TRUE	76	GRCh38	CTCF
ENCFF053WUE	ENCSR041ZIQ	michael-snyder	ChIP-seq	EFO:0001182	cell line	ENCBS308KSJ	HEK293	TRUE	101	hg19	eGFP-SALL1
ENCFF053ZWM	ENCSR000DUF	john-stamatoyannopoulos	ChIP-seq	EFO:0001187	cell line	ENCBS270KOG	HepG2	FALSE	36	hg19	H3K4me3
ENCFF054DOO	ENCSR502GAX	richard-myers	ChIP-seq	EFO:0001187	cell line	ENCBS307XHH	HepG2	FALSE	76	hg19	3xFLAG-ZNF652
ENCFF054DVF	ENCSR000BJA	richard-myers	ChIP-seq	EFO:0003042	cell line	ENCBS111ENC	H1-hESC	FALSE	36	GRCh38	EGR1
ENCFF054FUY	ENCSR347DAG	bradley-bernstein	ChIP-seq	EFO:0006711	cell line	ENCBS699NWP	OCI-LY7	FALSE	36	GRCh38	H3K79me2
ENCFF054HSY	ENCSR237TFX	michael-snyder	ChIP-seq	EFO:0001184	cell line	ENCBS582KZL	HEK293T	TRUE	100	GRCh38	CTBP1
ENCFF054IKS	ENCSR258SXK	xiang-dong-fu	ChIP-seq	EFO:0001187	cell line	ENCBS267AEP	HepG2	FALSE	40	GRCh38	SFPQ
ENCFF054KMH	ENCSR218OEZ	john-stamatoyannopoulos	ChIP-seq	CL:0000084	primary cell	ENCBS980PVB	T-cell	FALSE	36	GRCh38	H3K4me1
ENCFF054LVG	ENCSR000DQC	john-stamatoyannopoulos	ChIP-seq	EFO:0005725	cell line	ENCBS271SFD	BE2C	FALSE	36	hg19	Control
ENCFF054MPE	ENCSR156CWW	richard-myers	ChIP-seq	EFO:0001187	cell line	ENCBS864XFG	HepG2	FALSE	50	hg19	3xFLAG-DNMT3B
ENCFF054NRD	ENCSR540UZV	bradley-bernstein	ChIP-seq	CL:0000192	in vitro differentiated cells	ENCBS899TTJ	smooth muscle cell	FALSE	76	hg19	H3K9ac
ENCFF054NSG	ENCSR370NFS	michael-snyder	ChIP-seq	EFO:0002067	cell line	ENCBS721MSZ	K562	TRUE	100	GRCh38	ZNF280A
ENCFF054RMF	ENCSR475NOQ	bradley-bernstein	ChIP-seq	UBERON:0002046	tissue	ENCBS586UUR	thyroid gland	FALSE	76	hg19	Control
ENCFF054RVU	ENCSR257XVY	kevin-white	ChIP-seq	EFO:0002067	cell line	ENCBS340DSB	K562	FALSE	50	hg19	eGFP-ZNF83
ENCFF054SRM	ENCSR000DQN	john-stamatoyannopoulos	ChIP-seq	EFO:0001099	cell line	ENCBS530YXL	Caco-2	FALSE	36	hg19	CTCF
ENCFF054VLG	ENCSR382WLL	michael-snyder	ChIP-seq	EFO:0001203	cell line	ENCBS616MBU	MCF-7	TRUE	100	hg19	ELK1
ENCFF054XFW	ENCSR000EXU	peggy-farnham	ChIP-seq	CL:0000842	primary cell	ENCBS343AAA	mononuclear cell	FALSE	40	hg19	H3K9me3
ENCFF054XTB	ENCSR978LQC	richard-myers	ChIP-seq	UBERON:0001159	tissue	ENCBS089VLX	sigmoid colon	TRUE	76	hg19	POLR2AphosphoS5
ENCFF055AXC	ENCSR731AGO	michael-snyder	ChIP-seq	EFO:0001182	cell line	ENCBS665DNN	HEK293	TRUE	101	GRCh38	eGFP-ZSCAN5C
ENCFF055EFE	ENCSR277BXW	michael-snyder	ChIP-seq	EFO:0001203	cell line	ENCBS158RRU	MCF-7	TRUE	100	hg19	ZBTB7B
ENCFF055MXS	ENCSR000DVM	john-stamatoyannopoulos	ChIP-seq	CL:0002618	primary cell	ENCBS461LFN	endothelial cell of umbilical vein	FALSE	36	hg19	H3K36me3
ENCFF055NGW	ENCSR130IMV	bradley-bernstein	ChIP-seq	CL:0000192	in vitro differentiated cells	ENCBS780PCJ	smooth muscle cell	FALSE	76	hg19	H3K4me1
ENCFF055OMW	ENCSR692CTK	bing-ren	ChIP-seq	CL:0000047	in vitro differentiated cells	ENCBS661CUF	neural stem progenitor cell	FALSE	36	GRCh38	H3K27me3
ENCFF055QIN	ENCSR976TBC	michael-snyder	ChIP-seq	EFO:0002784	cell line	ENCBS519VWT	GM12878	TRUE	100	hg19	IRF5
ENCFF055TUH	ENCSR000BGP	richard-myers	ChIP-seq	EFO:0002784	cell line	ENCBS110ENC	GM12878	FALSE	36	hg19	POU2F2
ENCFF055UXI	ENCSR588APY	michael-snyder	ChIP-seq	UBERON:0001211	tissue	ENCBS944UJX	Peyer's patch	TRUE	100	hg19	Control
ENCFF056BXB	ENCSR000BNT	richard-myers	ChIP-seq	EFO:0001187	cell line	ENCBS114ENC	HepG2	FALSE	36	GRCh38	YY1
ENCFF056BZA	ENCSR367UDO	bradley-bernstein	ChIP-seq	EFO:0005719	cell line	ENCBS301UOD	Karpas-422	FALSE	37	GRCh38	Control
ENCFF056EFI	ENCSR430TEE	michael-snyder	ChIP-seq	UBERON:0004264	tissue	ENCBS439RNG	lower leg skin	TRUE	100	GRCh38	CTCF
ENCFF056GKK	ENCSR831EIW	michael-snyder	ChIP-seq	EFO:0001184	cell line	ENCBS582KZL	HEK293T	TRUE	100	hg19	FOXM1
ENCFF056GPS	ENCSR057BWO	bradley-bernstein	ChIP-seq	EFO:0002784	cell line	ENCBS978YID	GM12878	FALSE	76	hg19	H3K4me3
ENCFF056HVT	ENCSR102KIN	richard-myers	ChIP-seq	EFO:0002067	cell line	ENCBS577JGM	K562	FALSE	50	GRCh38	ZMYM3
ENCFF056HWK	ENCSR634PYN	michael-snyder	ChIP-seq	CL:0002319	in vitro differentiated cells	ENCBS163EMU	neural cell	TRUE	100	GRCh38	Control
ENCFF056MDM	ENCSR747VED	bing-ren	ChIP-seq	UBERON:0001264	tissue	ENCBS507RPJ	pancreas	FALSE	36	GRCh38	H3K4me3
ENCFF056MQP	ENCSR857GMX	bradley-bernstein	ChIP-seq	EFO:0006710	cell line	ENCBS757GPD	OCI-LY3	FALSE	36	hg19	H3K27ac
ENCFF056OHH	ENCSR000BRA	richard-myers	ChIP-seq	EFO:0001086	cell line	ENCBS423ENC	A549	FALSE	36	GRCh38	CREB1
ENCFF056OXH	ENCSR396QWK	richard-myers	ChIP-seq	EFO:0001187	cell line	ENCBS405JBR	HepG2	FALSE	50	GRCh38	3xFLAG-MBD1
ENCFF056PRJ	ENCSR679KXF	michael-snyder	ChIP-seq	EFO:0001182	cell line	ENCBS834ZTA	HEK293	TRUE	101	hg19	eGFP-ZNF23
ENCFF056VRR	ENCSR000BPG	richard-myers	ChIP-seq	EFO:0003042	cell line	ENCBS111ENC	H1-hESC	FALSE	36	hg19	Control
ENCFF056WAK	ENCSR000BRO	richard-myers	ChIP-seq	EFO:0001187	cell line	ENCBS114ENC	HepG2	FALSE	36	GRCh38	MYBL2
ENCFF056XVW	ENCSR387SYS	richard-myers	ChIP-seq	EFO:0002067	cell line	ENCBS577JGM	K562	FALSE	50	GRCh38	DEAF1
ENCFF056YEU	ENCSR970NKQ	michael-snyder	ChIP-seq	EFO:0002067	cell line	ENCBS994WPS	K562	TRUE	100	hg19	NR2F1
ENCFF056ZDT	ENCSR293NAJ	bradley-bernstein	ChIP-seq	EFO:0007950	cell line	ENCBS373AAA	GM23338	TRUE	76	GRCh38	H4K20me1
ENCFF057AUM	ENCSR064LJN	michael-snyder	ChIP-seq	EFO:0001086	cell line	ENCBS611JSC	A549	TRUE	100	GRCh38	RFX5
ENCFF057BJQ	ENCSR392EMS	michael-snyder	ChIP-seq	CL:1001606	primary cell	ENCBS079LRU	foreskin keratinocyte	TRUE	101	hg19	H3K4me1
ENCFF057BMS	ENCSR000DRC	john-stamatoyannopoulos	ChIP-seq	EFO:0005338	cell line	ENCBS885AEZ	GM12865	FALSE	36	GRCh38	H3K4me3
ENCFF057CNY	ENCSR149ZBI	kevin-white	ChIP-seq	EFO:0002067	cell line	ENCBS101CXP	K562	FALSE	50	GRCh38	eGFP-ZNF584
ENCFF057KBN	ENCSR376WCJ	michael-snyder	ChIP-seq	EFO:0002067	cell line	ENCBS351GWD	K562	FALSE	36	GRCh38	IRF2
ENCFF057NCM	ENCSR695EQB	michael-snyder	ChIP-seq	EFO:0002067	cell line	ENCBS125ACM	K562	TRUE	100	hg19	ZNF24
ENCFF057NJA	ENCSR631WAA	michael-snyder	ChIP-seq	EFO:0001182	cell line	ENCBS492OGG	HEK293	TRUE	101	GRCh38	eGFP-ZBTB17
ENCFF057SMG	ENCSR690GUG	xiang-dong-fu	ChIP-seq	EFO:0002067	cell line	ENCBS828SMC	K562	FALSE	40	GRCh38	U2AF1
ENCFF057WON	ENCSR328SUD	michael-snyder	ChIP-seq	EFO:0001182	cell line	ENCBS967MZW	HEK293	TRUE	101	GRCh38	eGFP-ZNF335
ENCFF057WPZ	ENCSR221GAN	richard-myers	ChIP-seq	EFO:0002067	cell line	ENCBS602AAA	K562	FALSE	50	hg19	MBD2
ENCFF057WQP	ENCSR514VAY	michael-snyder	ChIP-seq	EFO:0002784	cell line	ENCBS260WJQ	GM12878	FALSE	36	GRCh38	HCFC1
ENCFF058AEQ	ENCSR344TLI	bradley-bernstein	ChIP-seq	UBERON:0001114	tissue	ENCBS536THV	right lobe of liver	FALSE	76	hg19	H3K4me3
ENCFF058AVH	ENCSR274OGE	michael-snyder	ChIP-seq	EFO:0001182	cell line	ENCBS454VNJ	HEK293	TRUE	101	GRCh38	Control
ENCFF058IMO	ENCSR391ZKN	michael-snyder	ChIP-seq	UBERON:0001211	tissue	ENCBS666LQH	Peyer's patch	TRUE	100	GRCh38	CTCF
ENCFF058KJU	ENCSR792NZO	bradley-bernstein	ChIP-seq	EFO:0007107	cell line	ENCBS954GPE	iPS-18c	FALSE	36	GRCh38	H3K4me3
ENCFF058LBG	ENCSR897RVP	michael-snyder	ChIP-seq	EFO:0001182	cell line	ENCBS899PRO	HEK293	TRUE	101	GRCh38	eGFP-ZNF514
ENCFF058OZQ	ENCSR445QRF	richard-myers	ChIP-seq	UBERON:0002107	tissue	ENCBS401URL	liver	FALSE	50	GRCh38	HNF4A
ENCFF058PCJ	ENCSR000BIO	richard-myers	ChIP-seq	EFO:0001086	cell line	ENCBS423ENC	A549	FALSE	36	GRCh38	NR3C1
ENCFF058RAK	ENCSR000ALP	bradley-bernstein	ChIP-seq	CL:0000312	primary cell	ENCBS585ENC	keratinocyte	FALSE	36	GRCh38	H3K9ac
ENCFF058RPA	ENCSR617SRM	bradley-bernstein	ChIP-seq	UBERON:0002048	tissue	ENCBS840NUY	lung	FALSE	36	hg19	H3K4me1
ENCFF058RXV	ENCSR000BTF	richard-myers	ChIP-seq	EFO:0002793	cell line	ENCBS070ENC	HL-60	FALSE	50	GRCh38	REST
ENCFF058URJ	ENCSR402XII	michael-snyder	ChIP-seq	EFO:0002067	cell line	ENCBS101QRF	K562	TRUE	100	hg19	CSDE1
ENCFF058VAU	ENCSR000EGJ	michael-snyder	ChIP-seq	EFO:0002067	cell line	ENCBS039ENC	K562	FALSE	36	hg19	MYC
ENCFF058VSR	ENCSR000AKG	bradley-bernstein	ChIP-seq	EFO:0002784	cell line	ENCBS830CIQ	GM12878	FALSE	51	hg19	H3K4me2
ENCFF058YRS	ENCSR049NDP	michael-snyder	ChIP-seq	EFO:0001182	cell line	ENCBS882KSU	HEK293	TRUE	101	hg19	Control
ENCFF058ZWN	ENCSR706RRA	bing-ren	ChIP-seq	EFO:0001196	cell line	ENCBS754TWW	IMR-90	FALSE	36	hg19	H4K5ac
ENCFF059AYM	ENCSR796ITY	michael-snyder	ChIP-seq	EFO:0002067	cell line	ENCBS357NWO	K562	TRUE	100	GRCh38	NFIC
ENCFF059EWP	ENCSR697RIW	bradley-bernstein	ChIP-seq	UBERON:0011907	tissue	ENCBS693QTT	gastrocnemius medialis	FALSE	76	hg19	H3K9me3
ENCFF059GQB	ENCSR950NAZ	michael-snyder	ChIP-seq	EFO:0001187	cell line	ENCBS225ERF	HepG2	TRUE	100	hg19	LCORL
ENCFF059IPA	ENCSR859BMR	michael-snyder	ChIP-seq	EFO:0001182	cell line	ENCBS211CSP	HEK293	TRUE	101	GRCh38	eGFP-KLF1
ENCFF059JFA	ENCSR387JKT	richard-myers	ChIP-seq	EFO:0001187	cell line	ENCBS746FKV	HepG2	FALSE	76	hg19	3xFLAG-KDM3A
ENCFF059JNI	ENCSR000DNI	vishwanath-iyer	ChIP-seq	UBERON:0002106	tissue	ENCBS362AAA	spleen	FALSE	51	GRCh38	CTCF
ENCFF059NNP	ENCSR051OUX	michael-snyder	ChIP-seq	EFO:0002067	cell line	ENCBS603CUX	K562	TRUE	100	GRCh38	NFATC3
ENCFF059OPC	ENCSR781GAA	michael-snyder	ChIP-seq	EFO:0002067	cell line	ENCBS579QSJ	K562	TRUE	100	GRCh38	Control
ENCFF059PBQ	ENCSR000DPI	john-stamatoyannopoulos	ChIP-seq	NTR:0000478	cell line	ENCBS338DRP	AG04449	FALSE	36	hg19	H3K4me3
ENCFF059RHP	ENCSR000BMI	richard-myers	ChIP-seq	EFO:0002784	cell line	ENCBS110ENC	GM12878	FALSE	36	hg19	SRF
ENCFF059RII	ENCSR557JTZ	michael-snyder	ChIP-seq	EFO:0001203	cell line	ENCBS216AOQ	MCF-7	TRUE	100	hg19	GTF2F1
ENCFF059XPJ	ENCSR000EHE	michael-snyder	ChIP-seq	EFO:0002067	cell line	ENCBS039ENC	K562	FALSE	36	hg19	CEBPB
ENCFF059ZLL	ENCSR573CWZ	bradley-bernstein	ChIP-seq	NTR:0000711	in vitro differentiated cells	ENCBS018TPT	neural progenitor cell	FALSE	76	GRCh38	H3K36me3
ENCFF060DER	ENCSR465VLK	michael-snyder	ChIP-seq	EFO:0001203	cell line	ENCBS957OEW	MCF-7	TRUE	100	GRCh38	FOXK2
ENCFF060DJH	ENCSR000ECC	michael-snyder	ChIP-seq	EFO:0003042	cell line	ENCBS854AAA	H1-hESC	FALSE	36	GRCh38	NRF1
ENCFF060HQQ	ENCSR578CXC	richard-myers	ChIP-seq	EFO:0001187	cell line	ENCBS585KCW	HepG2	FALSE	76	GRCh38	3xFLAG-ZNF644
ENCFF060JAA	ENCSR000DUM	john-stamatoyannopoulos	ChIP-seq	EFO:0005710	cell line	ENCBS411AMC	HFF-Myc	FALSE	36	hg19	CTCF
ENCFF060NHQ	ENCSR103GAK	michael-snyder	ChIP-seq	EFO:0001182	cell line	ENCBS632ODA	HEK293	TRUE	101	hg19	eGFP-ZNF175
ENCFF060OKK	ENCSR000AUK	bradley-bernstein	ChIP-seq	EFO:0001086	cell line	ENCBS161AAA	A549	FALSE	36	hg19	H3K27me3
ENCFF060PGB	ENCSR575RRX	bradley-bernstein	ChIP-seq	EFO:0001187	cell line	ENCBS295NFS	HepG2	FALSE	36	GRCh38	H3K4me3
ENCFF060PYR	ENCSR000ANH	bradley-bernstein	ChIP-seq	CL:0000515	primary cell	ENCBS914GNL	skeletal muscle myoblast	FALSE	36	hg19	H3K36me3
ENCFF060RLW	ENCSR497IAS	michael-snyder	ChIP-seq	EFO:0001182	cell line	ENCBS456WQW	HEK293	TRUE	101	hg19	eGFP-ZNF747
ENCFF060SXE	ENCSR347DAG	bradley-bernstein	ChIP-seq	EFO:0006711	cell line	ENCBS886BJZ	OCI-LY7	FALSE	36	hg19	H3K79me2
ENCFF060TFC	ENCSR000DPW	john-stamatoyannopoulos	ChIP-seq	NTR:0000481	cell line	ENCBS793PDT	AG10803	FALSE	36	hg19	Control
ENCFF060VZM	ENCSR352VNP	xiang-dong-fu	ChIP-seq	EFO:0001187	cell line	ENCBS749JUQ	HepG2	FALSE	40	GRCh38	Control
ENCFF060WIX	ENCSR485OSV	bing-ren	ChIP-seq	CL:0000351	in vitro differentiated cells	ENCBS392DBQ	trophoblast cell	FALSE	36	GRCh38	H2AFZ
ENCFF060WJH	ENCSR178NTX	kevin-white	ChIP-seq	EFO:0002067	cell line	ENCBS544POC	K562	FALSE	50	GRCh38	eGFP-CUX1
ENCFF060WKJ	ENCSR000BKK	richard-myers	ChIP-seq	EFO:0003042	cell line	ENCBS111ENC	H1-hESC	FALSE	36	hg19	EP300
ENCFF060XMV	ENCSR000BJE	richard-myers	ChIP-seq	EFO:0002784	cell line	ENCBS110ENC	GM12878	FALSE	36	hg19	SIX5
ENCFF060YYI	ENCSR224QDY	michael-snyder	ChIP-seq	EFO:0001182	cell line	ENCBS557JBD	HEK293	TRUE	101	hg19	eGFP-ZNF121
ENCFF061DSN	ENCSR931WLE	bradley-bernstein	ChIP-seq	CL:0000222	in vitro differentiated cells	ENCBS757PCM	mesodermal cell	FALSE	36	hg19	H3K27ac
ENCFF061ITH	ENCSR922MYB	michael-snyder	ChIP-seq	EFO:0002067	cell line	ENCBS670PDV	K562	TRUE	100	hg19	Control
ENCFF061JUM	ENCSR912NMR	michael-snyder	ChIP-seq	EFO:0001203	cell line	ENCBS547AXB	MCF-7	TRUE	100	GRCh38	NONO
ENCFF061KWB	ENCSR348JOJ	michael-snyder	ChIP-seq	EFO:0001203	cell line	ENCBS216AOQ	MCF-7	TRUE	100	hg19	MTA1
ENCFF061MPQ	ENCSR897MYK	michael-snyder	ChIP-seq	EFO:0001086	cell line	ENCBS100LYC	A549	TRUE	100	hg19	SREBF1
ENCFF061NMR	ENCSR202XTW	bradley-bernstein	ChIP-seq	UBERON:0001496	tissue	ENCBS273PSC	ascending aorta	FALSE	76	GRCh38	H3K4me1
ENCFF061QOJ	ENCSR000FCA	richard-myers	ChIP-seq	EFO:0002067	cell line	ENCBS602AAA	K562	FALSE	50	hg19	Control
ENCFF061QYS	ENCSR485BEB	michael-snyder	ChIP-seq	UBERON:0002046	tissue	ENCBS131UEI	thyroid gland	TRUE	100	hg19	POLR2A
ENCFF061SRP	ENCSR000DNI	vishwanath-iyer	ChIP-seq	UBERON:0002106	tissue	ENCBS149AAA	spleen	FALSE	51	GRCh38	CTCF
ENCFF061XGV	ENCSR888WZL	bing-ren	ChIP-seq	EFO:0007096	cell line	ENCBS972ZOZ	iPS DF 19.11	FALSE	36	GRCh38	H3K4me3
ENCFF062DIE	ENCSR394DRL	bing-ren	ChIP-seq	UBERON:0008450	tissue	ENCBS008QPC	psoas muscle	FALSE	36	GRCh38	H3K9me3
ENCFF062DSE	ENCSR538KLU	bradley-bernstein	ChIP-seq	EFO:0002357	cell line	ENCBS107PVI	SU-DHL-6	FALSE	36	GRCh38	H4K20me1
ENCFF062EUT	ENCSR112ALD	michael-snyder	ChIP-seq	EFO:0001187	cell line	ENCBS337WJM	HepG2	TRUE	101	hg19	CREB1
ENCFF062FML	ENCSR466CAA	richard-myers	ChIP-seq	UBERON:0000996	tissue	ENCBS698MLA	vagina	TRUE	76	hg19	Control
ENCFF062LKX	ENCSR000AMJ	bradley-bernstein	ChIP-seq	CL:0002327	primary cell	ENCBS045GHW	mammary epithelial cell	FALSE	36	GRCh38	H3K4me1
ENCFF062OKC	ENCSR000AUC	bradley-bernstein	ChIP-seq	EFO:0002067	cell line	ENCBS674MPN	K562	FALSE	36	hg19	SUZ12
ENCFF062QHK	ENCSR684BMS	bradley-bernstein	ChIP-seq	EFO:0005724	cell line	ENCBS205VYW	MM.1S	FALSE	36	hg19	H4K20me1
ENCFF062SIS	ENCSR013JVJ	michael-snyder	ChIP-seq	UBERON:0010414	tissue	ENCBS996THA	omental fat pad	TRUE	100	hg19	Control
ENCFF062URX	ENCSR125ULS	michael-snyder	ChIP-seq	EFO:0001182	cell line	ENCBS966LBR	HEK293	TRUE	101	hg19	eGFP-ZNF561
ENCFF062UWV	ENCSR113XPE	john-stamatoyannopoulos	ChIP-seq	UBERON:0002240	tissue	ENCBS741NCL	spinal cord	FALSE	36	hg19	Control
ENCFF062XGN	ENCSR094VJC	bradley-bernstein	ChIP-seq	UBERON:0002369	tissue	ENCBS232HQQ	adrenal gland	FALSE	74	hg19	H3K27ac
ENCFF062ZGG	ENCSR086XCT	bing-ren	ChIP-seq	UBERON:0002106	tissue	ENCBS374UKE	spleen	FALSE	36	GRCh38	H3K27ac
ENCFF063ABF	ENCSR661BMA	bradley-bernstein	ChIP-seq	EFO:0003072	cell line	ENCBS018DDZ	SK-N-SH	TRUE	76	hg19	H3K4me1
ENCFF063AFU	ENCSR488EES	michael-snyder	ChIP-seq	EFO:0001187	cell line	ENCBS523AAA	HepG2	FALSE	36	GRCh38	NFE2L2
ENCFF063AOD	ENCSR096EZX	bradley-bernstein	ChIP-seq	UBERON:0002113	tissue	ENCBS486NLG	kidney	FALSE	36	hg19	H3K4me3
ENCFF063AZH	ENCSR000BVT	richard-myers	ChIP-seq	EFO:0002824	cell line	ENCBS389ENC	HCT116	FALSE	50	GRCh38	Control
ENCFF063BAN	ENCSR962APM	richard-myers	ChIP-seq	EFO:0002067	cell line	ENCBS316CKF	K562	FALSE	50	GRCh38	Control
ENCFF063CFN	ENCSR764OXF	xiang-dong-fu	ChIP-seq	EFO:0002067	cell line	ENCBS670BDF	K562	FALSE	40	GRCh38	RBM39
ENCFF063CGA	ENCSR000AKL	bradley-bernstein	ChIP-seq	CL:0002618	primary cell	ENCBS717AAA	endothelial cell of umbilical vein	FALSE	36	GRCh38	H3K4me1
ENCFF063DLZ	ENCSR411UYA	michael-snyder	ChIP-seq	EFO:0002067	cell line	ENCBS697XFI	K562	TRUE	100	hg19	MTA2
ENCFF063EVY	ENCSR000ANK	bradley-bernstein	ChIP-seq	CL:0000515	primary cell	ENCBS023XCT	skeletal muscle myoblast	FALSE	36	hg19	H3K4me3
ENCFF063GOS	ENCSR254NLC	bing-ren	ChIP-seq	CL:0000047	in vitro differentiated cells	ENCBS104PYO	neural stem progenitor cell	FALSE	36	GRCh38	H3K4me1
ENCFF063GWO	ENCSR064SPB	bing-ren	ChIP-seq	CL:0000047	in vitro differentiated cells	ENCBS289YMC	neural stem progenitor cell	FALSE	36	GRCh38	Control
ENCFF063HFX	ENCSR274OIJ	bradley-bernstein	ChIP-seq	NTR:0000711	in vitro differentiated cells	ENCBS044KWE	neural progenitor cell	FALSE	76	hg19	H3K4me1
ENCFF063JBE	ENCSR729LGA	michael-snyder	ChIP-seq	EFO:0001203	cell line	ENCBS200IWR	MCF-7	TRUE	100	GRCh38	SP1
ENCFF063LDJ	ENCSR799SRL	bing-ren	ChIP-seq	CL:0000047	in vitro differentiated cells	ENCBS104PYO	neural stem progenitor cell	FALSE	36	GRCh38	H3K27ac
ENCFF063MSS	ENCSR934JDG	michael-snyder	ChIP-seq	EFO:0001203	cell line	ENCBS764NNP	MCF-7	TRUE	100	hg19	CLOCK
ENCFF063NKS	ENCSR101FJU	michael-snyder	ChIP-seq	EFO:0001187	cell line	ENCBS523AAA	HepG2	FALSE	36	GRCh38	ZNF384
ENCFF063OFD	ENCSR561KOM	john-stamatoyannopoulos	ChIP-seq	CL:0000624	primary cell	ENCBS424MFE	CD4-positive, alpha-beta T cell	FALSE	36	hg19	H3K27ac
ENCFF063RNQ	ENCSR303IKJ	bing-ren	ChIP-seq	UBERON:0002370	tissue	ENCBS672KLQ	thymus	FALSE	36	GRCh38	H3K27ac
ENCFF063SNY	ENCSR076EZB	michael-snyder	ChIP-seq	EFO:0001182	cell line	ENCBS321GAS	HEK293	TRUE	101	hg19	eGFP-KLF9
ENCFF063VDZ	ENCSR993DED	michael-snyder	ChIP-seq	EFO:0001182	cell line	ENCBS808LHN	HEK293	TRUE	101	GRCh38	eGFP-ZNF214
ENCFF063VLB	ENCSR213VUI	michael-snyder	ChIP-seq	EFO:0002067	cell line	ENCBS837GDT	K562	TRUE	100	GRCh38	TRIM25
ENCFF063VYC	ENCSR000DKB	kevin-white	ChIP-seq	EFO:0002067	cell line	ENCBS366WZA	K562	FALSE	36	GRCh38	eGFP-FOS
ENCFF063WTW	ENCSR000DSI	john-stamatoyannopoulos	ChIP-seq	EFO:0000315	in vitro differentiated cells	ENCBS173KZV	cardiac mesoderm	FALSE	36	GRCh38	H3K36me3
ENCFF063WXN	ENCSR000DTU	john-stamatoyannopoulos	ChIP-seq	EFO:0001182	cell line	ENCBS022BLS	HEK293	FALSE	36	hg19	H3K4me3
ENCFF063XTI	ENCSR000AOF	bradley-bernstein	ChIP-seq	EFO:0002791	cell line	ENCBS075PNA	HeLa-S3	FALSE	36	GRCh38	H3K4me3
ENCFF064DDT	ENCSR000AMI	bradley-bernstein	ChIP-seq	EFO:0003042	cell line	ENCBS284CPV	H1-hESC	FALSE	36	GRCh38	Control
ENCFF064EQH	ENCSR513MGG	michael-snyder	ChIP-seq	EFO:0001182	cell line	ENCBS644MIA	HEK293	TRUE	101	GRCh38	eGFP-ZNF302
ENCFF064JKD	ENCSR893QWP	richard-myers	ChIP-seq	UBERON:0002107	tissue	ENCBS401URL	liver	FALSE	50	hg19	REST
ENCFF064LQH	ENCSR198WIH	bradley-bernstein	ChIP-seq	EFO:0002824	cell line	ENCBS847SOB	HCT116	FALSE	36	GRCh38	Control
ENCFF064POH	ENCSR325DER	michael-snyder	ChIP-seq	EFO:0002067	cell line	ENCBS839CNN	K562	TRUE	100	hg19	NR3C1
ENCFF064SDE	ENCSR831JSP	bing-ren	ChIP-seq	EFO:0001196	cell line	ENCBS754TWW	IMR-90	FALSE	36	hg19	H3K4me1
ENCFF064TXC	ENCSR289NSN	michael-snyder	ChIP-seq	EFO:0001182	cell line	ENCBS889KAG	HEK293	TRUE	101	hg19	eGFP-ZNF354C
ENCFF064TXR	ENCSR679CHH	bradley-bernstein	ChIP-seq	EFO:0002860	cell line	ENCBS203EZT	SK-N-MC	FALSE	36	hg19	H3K9me3
ENCFF064XJC	ENCSR424XBP	bradley-bernstein	ChIP-seq	CL:0000236	primary cell	ENCBS098ETX	B cell	FALSE	36	hg19	H3K36me3
ENCFF064YNC	ENCSR848YWD	richard-myers	ChIP-seq	EFO:0001187	cell line	ENCBS775NGD	HepG2	FALSE	50	hg19	ZMYM3
ENCFF064YUE	ENCSR765SXU	kevin-white	ChIP-seq	EFO:0002067	cell line	ENCBS507YTF	K562	FALSE	50	hg19	Control
ENCFF065BJO	ENCSR000EDP	michael-snyder	ChIP-seq	EFO:0001187	cell line	ENCBS638AAA	HepG2	FALSE	36	GRCh38	ARID3A
ENCFF065CIX	ENCSR212YKD	michael-snyder	ChIP-seq	EFO:0002784	cell line	ENCBS965YSG	GM12878	TRUE	100	GRCh38	SKIL
ENCFF065DOQ	ENCSR353HEP	richard-myers	ChIP-seq	EFO:0002067	cell line	ENCBS602AAA	K562	FALSE	50	hg19	TARDBP
ENCFF065GIK	ENCSR854OXF	bradley-bernstein	ChIP-seq	UBERON:0002084	tissue	ENCBS861XCF	heart left ventricle	FALSE	76	GRCh38	H3K27ac
ENCFF065JBC	ENCSR382PVA	xiang-dong-fu	ChIP-seq	EFO:0001187	cell line	ENCBS865ZOH	HepG2	FALSE	40	hg19	GTF2F1
ENCFF065JMG	ENCSR046HGP	bradley-bernstein	ChIP-seq	EFO:0002824	cell line	ENCBS847SOB	HCT116	TRUE	36	GRCh38	EZH2
ENCFF065NBX	ENCSR000ATG	bradley-bernstein	ChIP-seq	CL:0002551	primary cell	ENCBS337AAA	fibroblast of dermis	FALSE	36	GRCh38	H2AFZ
ENCFF065NPZ	ENCSR000BOV	richard-myers	ChIP-seq	EFO:0002713	cell line	ENCBS425ENC	Panc1	FALSE	36	hg19	POLR2AphosphoS5
ENCFF065ROU	ENCSR130VQL	richard-myers	ChIP-seq	EFO:0001187	cell line	ENCBS838SUU	HepG2	FALSE	76	GRCh38	3xFLAG-PPARG
ENCFF065VYW	ENCSR095YMD	bradley-bernstein	ChIP-seq	UBERON:0004648	tissue	ENCBS071FUE	esophagus muscularis mucosa	FALSE	76	GRCh38	H3K27ac
ENCFF065WHF	ENCSR322JEO	michael-snyder	ChIP-seq	UBERON:0001159	tissue	ENCBS835BNK	sigmoid colon	TRUE	100	GRCh38	POLR2A
ENCFF065XRG	ENCSR211LTF	michael-snyder	ChIP-seq	EFO:0002067	cell line	ENCBS357NWO	K562	TRUE	100	hg19	EGR1
ENCFF065ZXS	ENCSR906PEI	michael-snyder	ChIP-seq	EFO:0001184	cell line	ENCBS582KZL	HEK293T	TRUE	100	GRCh38	SP1
ENCFF066AQB	ENCSR000AMR	bradley-bernstein	ChIP-seq	CL:0002553	primary cell	ENCBS149EDI	fibroblast of lung	FALSE	36	hg19	H3K27ac
ENCFF066EHS	ENCSR780BBJ	michael-snyder	ChIP-seq	EFO:0002067	cell line	ENCBS320BUL	K562	TRUE	100	hg19	ZZZ3
ENCFF066FGA	ENCSR000EFI	michael-snyder	ChIP-seq	EFO:0001196	cell line	ENCBS379ENC	IMR-90	FALSE	36	hg19	CTCF
ENCFF066FOE	ENCSR389PWB	michael-snyder	ChIP-seq	EFO:0002067	cell line	ENCBS357NWO	K562	TRUE	100	GRCh38	ZBTB5
ENCFF066JMV	ENCSR710WLO	michael-snyder	ChIP-seq	EFO:0002067	cell line	ENCBS320BUL	K562	TRUE	100	GRCh38	MGA
ENCFF066JSW	ENCSR343NWC	bradley-bernstein	ChIP-seq	UBERON:0001159	tissue	ENCBS474RXX	sigmoid colon	FALSE	76	hg19	H3K36me3
ENCFF066QNC	ENCSR604QMH	bradley-bernstein	ChIP-seq	UBERON:0001157	tissue	ENCBS555CAN	transverse colon	FALSE	76	GRCh38	H3K27me3
ENCFF066TDG	ENCSR642VZY	richard-myers	ChIP-seq	EFO:0002067	cell line	ENCBS577JGM	K562	FALSE	50	GRCh38	KDM4B
ENCFF066XIJ	ENCSR000ASP	bradley-bernstein	ChIP-seq	CL:0001054	primary cell	ENCBS188BKX	CD14-positive monocyte	FALSE	36	hg19	H3K9me3
ENCFF066ZSK	ENCSR229DYF	michael-snyder	ChIP-seq	EFO:0001182	cell line	ENCBS097KFU	HEK293	TRUE	101	GRCh38	eGFP-ZBTB26
ENCFF067IGK	ENCSR000DQF	john-stamatoyannopoulos	ChIP-seq	EFO:0002779	cell line	ENCBS628EGC	BJ	FALSE	36	GRCh38	H3K36me3
ENCFF067KIS	ENCSR807LQP	michael-snyder	ChIP-seq	EFO:0001182	cell line	ENCBS525GEV	HEK293	TRUE	101	GRCh38	eGFP-SP2
ENCFF067LLV	ENCSR082NQB	bradley-bernstein	ChIP-seq	EFO:0001221	cell line	ENCBS571AQH	NCI-H929	TRUE	76	GRCh38	H3K4me3
ENCFF067NBD	ENCSR000BHE	richard-myers	ChIP-seq	EFO:0001086	cell line	ENCBS168AAA	A549	FALSE	36	hg19	NR3C1
ENCFF067PJK	ENCSR055ZZY	bing-ren	ChIP-seq	EFO:0001196	cell line	ENCBS371NWL	IMR-90	FALSE	36	hg19	H3K9me3
ENCFF067TWQ	ENCSR000BMH	richard-myers	ChIP-seq	EFO:0002067	cell line	ENCBS109ENC	K562	FALSE	36	GRCh38	YY1
ENCFF067XXK	ENCSR418YQO	kevin-white	ChIP-seq	EFO:0002067	cell line	ENCBS107UAM	K562	FALSE	50	GRCh38	Control
ENCFF067YAB	ENCSR266XFE	michael-snyder	ChIP-seq	UBERON:0002106	tissue	ENCBS400GCR	spleen	TRUE	100	GRCh38	POLR2A
ENCFF067ZEL	ENCSR500ZGF	bradley-bernstein	ChIP-seq	UBERON:0002084	tissue	ENCBS861XCF	heart left ventricle	FALSE	76	hg19	H3K36me3
ENCFF067ZUU	ENCSR558OMR	richard-myers	ChIP-seq	EFO:0001187	cell line	ENCBS102WSN	HepG2	FALSE	76	GRCh38	3xFLAG-TFDP1
ENCFF067ZVJ	ENCSR052WRV	bradley-bernstein	ChIP-seq	EFO:0002167	cell line	ENCBS662OGM	DOHH2	FALSE	36	hg19	H3K4me3
ENCFF068ELI	ENCSR094WHO	michael-snyder	ChIP-seq	EFO:0001184	cell line	ENCBS323RYE	HEK293T	TRUE	100	hg19	FOXA1
ENCFF068EQL	ENCSR000DPV	john-stamatoyannopoulos	ChIP-seq	NTR:0000481	cell line	ENCBS793PDT	AG10803	FALSE	36	hg19	CTCF
ENCFF068ETE	ENCSR000DLB	vishwanath-iyer	ChIP-seq	EFO:0005346	cell line	ENCBS221AAA	GM13977	FALSE	51	GRCh38	CTCF
ENCFF068FTW	ENCSR000ALW	bradley-bernstein	ChIP-seq	CL:0002327	primary cell	ENCBS091ENC	mammary epithelial cell	FALSE	36	GRCh38	H3K27ac
ENCFF068GBU	ENCSR582MTM	michael-snyder	ChIP-seq	UBERON:0004264	tissue	ENCBS204MYN	lower leg skin	TRUE	100	GRCh38	CTCF
ENCFF068GIT	ENCSR562MOC	bradley-bernstein	ChIP-seq	EFO:0005723	cell line	ENCBS372AAA	GM23248	FALSE	76	GRCh38	H3K9ac
ENCFF068GSY	ENCSR396SKI	michael-snyder	ChIP-seq	EFO:0001182	cell line	ENCBS173TWR	HEK293	TRUE	101	hg19	eGFP-ZNF331
ENCFF068KEH	ENCSR389WWC	bradley-bernstein	ChIP-seq	EFO:0006711	cell line	ENCBS304FAI	OCI-LY7	FALSE	36	hg19	H3K9me3
ENCFF068LXE	ENCSR707IUN	michael-snyder	ChIP-seq	EFO:0002791	cell line	ENCBS833ISA	HeLa-S3	FALSE	36	GRCh38	NFE2L2
ENCFF068ULX	ENCSR239POD	michael-snyder	ChIP-seq	EFO:0001203	cell line	ENCBS968SNH	MCF-7	TRUE	100	hg19	Control
ENCFF068UWU	ENCSR546IHU	michael-snyder	ChIP-seq	EFO:0002067	cell line	ENCBS576ESJ	K562	TRUE	100	GRCh38	ZNF184
ENCFF068XVC	ENCSR000EFN	michael-snyder	ChIP-seq	EFO:0002067	cell line	ENCBS039ENC	K562	FALSE	36	GRCh38	HCFC1
ENCFF068ZJF	ENCSR109IEL	michael-snyder	ChIP-seq	UBERON:0002367	tissue	ENCBS282GPE	prostate gland	TRUE	100	hg19	Control
ENCFF069ATU	ENCSR804MDH	bradley-bernstein	ChIP-seq	EFO:0002357	cell line	ENCBS401ZBX	SU-DHL-6	FALSE	36	GRCh38	H3K4me2
ENCFF069BVD	ENCSR580WGM	bradley-bernstein	ChIP-seq	EFO:0007105	cell line	ENCBS463LFL	iPS-18a	FALSE	36	hg19	Control
ENCFF069CYJ	ENCSR000BGU	richard-myers	ChIP-seq	EFO:0002784	cell line	ENCBS110ENC	GM12878	FALSE	36	hg19	EBF1
ENCFF069HRG	ENCSR000DLM	vishwanath-iyer	ChIP-seq	EFO:0002791	cell line	ENCBS646PGB	HeLa-S3	FALSE	35	GRCh38	POLR2A
ENCFF069JAM	ENCSR899JSO	michael-snyder	ChIP-seq	UBERON:0002369	tissue	ENCBS693ETI	adrenal gland	TRUE	100	GRCh38	CTCF
ENCFF069JVY	ENCSR000EFC	michael-snyder	ChIP-seq	EFO:0001196	cell line	ENCBS379ENC	IMR-90	FALSE	36	GRCh38	CHD1
ENCFF069KRG	ENCSR900AQX	bradley-bernstein	ChIP-seq	EFO:0005723	cell line	ENCBS372AAA	GM23248	TRUE	76	GRCh38	H4K20me1
ENCFF069MCY	ENCSR000DYF	michael-snyder	ChIP-seq	EFO:0001086	cell line	ENCBS159AAA	A549	FALSE	36	GRCh38	POLR2AphosphoS2
ENCFF069MNA	ENCSR107GRP	michael-snyder	ChIP-seq	EFO:0002067	cell line	ENCBS850QNJ	K562	TRUE	100	hg19	MLLT1
ENCFF069SYK	ENCSR289VTP	michael-snyder	ChIP-seq	UBERON:0002106	tissue	ENCBS067IFG	spleen	TRUE	100	GRCh38	POLR2A
ENCFF069VSC	ENCSR000DQM	john-stamatoyannopoulos	ChIP-seq	EFO:0001099	cell line	ENCBS530YXL	Caco-2	FALSE	36	GRCh38	H3K4me3
ENCFF069WYM	ENCSR557JTZ	michael-snyder	ChIP-seq	EFO:0001203	cell line	ENCBS536NWC	MCF-7	TRUE	100	GRCh38	GTF2F1
ENCFF070BRD	ENCSR136NUH	bradley-bernstein	ChIP-seq	CL:0000681	in vitro differentiated cells	ENCBS772AEX	radial glial cell	FALSE	36	GRCh38	H3K36me3
ENCFF070DOR	ENCSR792IJA	bing-ren	ChIP-seq	UBERON:0002108	tissue	ENCBS853LFM	small intestine	FALSE	36	GRCh38	H3K4me3
ENCFF070DUF	ENCSR548DDS	michael-snyder	ChIP-seq	UBERON:0000992	tissue	ENCBS600YTL	ovary	TRUE	100	GRCh38	CTCF
ENCFF070GBU	ENCSR564GWG	bing-ren	ChIP-seq	CL:0000351	in vitro differentiated cells	ENCBS392DBQ	trophoblast cell	FALSE	36	hg19	H3K4me1
ENCFF070HIF	ENCSR000APA	bradley-bernstein	ChIP-seq	CL:0000515	primary cell	ENCBS914GNL	skeletal muscle myoblast	FALSE	36	hg19	H2AFZ
ENCFF070IDW	ENCSR595FAO	michael-snyder	ChIP-seq	EFO:0001182	cell line	ENCBS977GEB	HEK293	TRUE	101	hg19	eGFP-ZNF510
ENCFF070KUR	ENCSR000DYA	john-stamatoyannopoulos	ChIP-seq	EFO:0001260	cell line	ENCBS157XHV	WI38	FALSE	36	GRCh38	Control
ENCFF070LFK	ENCSR307DQT	bradley-bernstein	ChIP-seq	EFO:0002357	cell line	ENCBS782RBW	SU-DHL-6	FALSE	36	GRCh38	H3K27ac
ENCFF070MIB	ENCSR164RFI	bing-ren	ChIP-seq	EFO:0001196	cell line	ENCBS007TVF	IMR-90	FALSE	36	hg19	H4K91ac
ENCFF070MRW	ENCSR189QAD	bradley-bernstein	ChIP-seq	UBERON:0002369	tissue	ENCBS130NHB	adrenal gland	FALSE	76	hg19	H3K27ac
ENCFF070MZX	ENCSR017GBO	kevin-white	ChIP-seq	EFO:0002067	cell line	ENCBS931GIA	K562	FALSE	50	GRCh38	eGFP-TFDP1
ENCFF070PRN	ENCSR156CWW	richard-myers	ChIP-seq	EFO:0001187	cell line	ENCBS774QLP	HepG2	FALSE	50	GRCh38	3xFLAG-DNMT3B
ENCFF070PWH	ENCSR000AKP	bradley-bernstein	ChIP-seq	EFO:0002067	cell line	ENCBS674MPN	K562	FALSE	36	hg19	H3K27ac
ENCFF070QNW	ENCSR476FBL	bing-ren	ChIP-seq	CL:0000047	in vitro differentiated cells	ENCBS661CUF	neural stem progenitor cell	FALSE	36	hg19	H3K4ac
ENCFF070QUN	ENCSR772EEN	michael-snyder	ChIP-seq	EFO:0002067	cell line	ENCBS394AAA	K562	TRUE	100	hg19	eGFP-RELA
ENCFF070SWI	ENCSR287XMW	bradley-bernstein	ChIP-seq	NTR:0003830	in vitro differentiated cells	ENCBS741FXQ	mid-neurogenesis radial glial cells	FALSE	36	hg19	Control
ENCFF070WEO	ENCSR000BJK	richard-myers	ChIP-seq	EFO:0001187	cell line	ENCBS114ENC	HepG2	FALSE	36	GRCh38	GABPA
ENCFF070XWX	ENCSR000AON	bradley-bernstein	ChIP-seq	CL:0002372	in vitro differentiated cells	ENCBS276EMT	myotube	FALSE	36	GRCh38	H3K79me2
ENCFF071BWC	ENCSR554RQQ	bradley-bernstein	ChIP-seq	UBERON:0001150	tissue	ENCBS209WBW	body of pancreas	FALSE	76	hg19	H3K4me3
ENCFF071ETA	ENCSR501JET	bing-ren	ChIP-seq	CL:0000134	in vitro differentiated cells	ENCBS012DXH	mesenchymal stem cell	FALSE	36	GRCh38	H3K4me3
ENCFF071KOM	ENCSR882ERE	michael-snyder	ChIP-seq	EFO:0002067	cell line	ENCBS626KTH	K562	FALSE	36	GRCh38	ZKSCAN1
ENCFF071ONN	ENCSR189VXS	michael-snyder	ChIP-seq	EFO:0002067	cell line	ENCBS187ZIN	K562	TRUE	100	GRCh38	GTF2F1
ENCFF071QAT	ENCSR000AMR	bradley-bernstein	ChIP-seq	CL:0002553	primary cell	ENCBS339AAA	fibroblast of lung	FALSE	36	GRCh38	H3K27ac
ENCFF071SPF	ENCSR146NLL	michael-snyder	ChIP-seq	EFO:0001182	cell line	ENCBS430QMH	HEK293	TRUE	101	GRCh38	eGFP-REPIN1
ENCFF071VOI	ENCSR002YRE	bing-ren	ChIP-seq	EFO:0001196	cell line	ENCBS992YMT	IMR-90	FALSE	36	GRCh38	H3K27ac
ENCFF071WMV	ENCSR494LJG	bradley-bernstein	ChIP-seq	EFO:0002357	cell line	ENCBS136LHJ	SU-DHL-6	FALSE	36	hg19	H3K4me3
ENCFF071YJS	ENCSR494LJG	bradley-bernstein	ChIP-seq	EFO:0002357	cell line	ENCBS107PVI	SU-DHL-6	FALSE	36	GRCh38	H3K4me3
ENCFF072EMM	ENCSR567JEU	michael-snyder	ChIP-seq	EFO:0002067	cell line	ENCBS697XFI	K562	TRUE	100	hg19	YBX3
ENCFF072FDU	ENCSR441SAT	bing-ren	ChIP-seq	NTR:0000856	in vitro differentiated cells	ENCBS573WAE	mesendoderm	FALSE	36	GRCh38	H3K4me3
ENCFF072HKU	ENCSR000EGC	michael-snyder	ChIP-seq	EFO:0002067	cell line	ENCBS039ENC	K562	FALSE	36	hg19	RCOR1
ENCFF072HUA	ENCSR352QSB	richard-myers	ChIP-seq	UBERON:0002107	tissue	ENCBS401URL	liver	FALSE	50	hg19	RXRA
ENCFF072JHV	ENCSR702BYX	michael-snyder	ChIP-seq	EFO:0001203	cell line	ENCBS253AAE	MCF-7	TRUE	100	GRCh38	NFIB
ENCFF072KEJ	ENCSR798ILC	michael-snyder	ChIP-seq	EFO:0002067	cell line	ENCBS288EEL	K562	TRUE	100	GRCh38	NCOR1
ENCFF072MHQ	ENCSR384LYW	bradley-bernstein	ChIP-seq	CL:0000182	in vitro differentiated cells	ENCBS077RUJ	hepatocyte	FALSE	76	GRCh38	EZH2
ENCFF072NBC	ENCSR200WDD	bing-ren	ChIP-seq	UBERON:0001043	tissue	ENCBS388UDP	esophagus	FALSE	50	GRCh38	H3K9me3
ENCFF072NKY	ENCSR000FCO	peggy-farnham	ChIP-seq	EFO:0002713	cell line	ENCBS467AAA	Panc1	FALSE	36	hg19	H3K27me3
ENCFF072QPI	ENCSR000ARO	bradley-bernstein	ChIP-seq	CL:0002553	primary cell	ENCBS339AAA	fibroblast of lung	FALSE	36	GRCh38	EZH2
ENCFF072SKI	ENCSR633EIC	richard-myers	ChIP-seq	EFO:0002067	cell line	ENCBS456EWO	K562	FALSE	50	GRCh38	3xFLAG-PBX2
ENCFF072TSP	ENCSR796FCS	john-stamatoyannopoulos	ChIP-seq	CL:0001054	primary cell	ENCBS375RID	CD14-positive monocyte	FALSE	36	hg19	H3K4me3
ENCFF072XSV	ENCSR278VUZ	john-stamatoyannopoulos	ChIP-seq	UBERON:0001987	tissue	ENCBS019YGN	placenta	FALSE	36	GRCh38	Control
ENCFF072ZDB	ENCSR557DFM	bing-ren	ChIP-seq	UBERON:0002084	tissue	ENCBS663RCE	heart left ventricle	FALSE	36	hg19	H3K27ac
ENCFF073AHU	ENCSR489RLS	michael-snyder	ChIP-seq	EFO:0002067	cell line	ENCBS002PZY	K562	TRUE	100	GRCh38	Control
ENCFF073BGI	ENCSR563YDA	michael-snyder	ChIP-seq	EFO:0002067	cell line	ENCBS850QNJ	K562	TRUE	100	hg19	HDGF
ENCFF073DDD	ENCSR422JNY	bradley-bernstein	ChIP-seq	EFO:0005907	cell line	ENCBS397COL	OCI-LY1	FALSE	36	GRCh38	H3K4me3
ENCFF073EYI	ENCSR652ZLE	bing-ren	ChIP-seq	UBERON:0002106	tissue	ENCBS647ATB	spleen	FALSE	36	hg19	Control
ENCFF073FBT	ENCSR386YIH	richard-myers	ChIP-seq	UBERON:0002107	tissue	ENCBS401URL	liver	FALSE	50	GRCh38	SP1
ENCFF073HXA	ENCSR254XTB	bradley-bernstein	ChIP-seq	CL:0000775	primary cell	ENCBS284KIE	neutrophil	FALSE	36	GRCh38	H3K27me3
ENCFF073LHY	ENCSR000BSA	richard-myers	ChIP-seq	EFO:0002824	cell line	ENCBS389ENC	HCT116	FALSE	50	GRCh38	JUND
ENCFF073LRR	ENCSR000DOQ	kevin-struhl	ChIP-seq	EFO:0001200	cell line	ENCBS620ENC	MCF 10A	FALSE	36	GRCh38	STAT3
ENCFF073PLG	ENCSR357HAN	bing-ren	ChIP-seq	NTR:0000856	in vitro differentiated cells	ENCBS573WAE	mesendoderm	FALSE	36	GRCh38	H3K79me1
ENCFF073QJE	ENCSR000ALI	bradley-bernstein	ChIP-seq	CL:0000312	primary cell	ENCBS584ENC	keratinocyte	FALSE	36	GRCh38	H3K4me1
ENCFF073RIN	ENCSR000DPT	john-stamatoyannopoulos	ChIP-seq	NTR:0000480	cell line	ENCBS697FJI	AG09319	FALSE	36	GRCh38	Control
ENCFF073XZO	ENCSR302AWT	michael-snyder	ChIP-seq	EFO:0002067	cell line	ENCBS850QNJ	K562	TRUE	100	hg19	FOXK2
ENCFF074APO	ENCSR000DKN	vishwanath-iyer	ChIP-seq	EFO:0002782	cell line	ENCBS173AAA	H54	FALSE	36	hg19	CTCF
ENCFF074BHG	ENCSR952GVX	bradley-bernstein	ChIP-seq	EFO:0003042	cell line	ENCBS706WYC	H1-hESC	FALSE	36	GRCh38	H3K9ac
ENCFF074CIT	ENCSR000EGC	michael-snyder	ChIP-seq	EFO:0002067	cell line	ENCBS039ENC	K562	FALSE	36	hg19	RCOR1
ENCFF074DIR	ENCSR884QDT	bradley-bernstein	ChIP-seq	EFO:0007112	cell line	ENCBS170DPY	Loucy	FALSE	36	GRCh38	H3K9me3
ENCFF074GYD	ENCSR000EEK	michael-snyder	ChIP-seq	EFO:0001187	cell line	ENCBS638AAA	HepG2	FALSE	36	GRCh38	JUN
ENCFF074HXU	ENCSR534NZI	michael-snyder	ChIP-seq	EFO:0001182	cell line	ENCBS345PFL	HEK293	TRUE	101	hg19	eGFP-ZNF195
ENCFF074KQO	ENCSR000BLE	richard-myers	ChIP-seq	EFO:0001187	cell line	ENCBS114ENC	HepG2	FALSE	36	hg19	FOXA1
ENCFF074LLP	ENCSR131EED	john-stamatoyannopoulos	ChIP-seq	UBERON:0001987	tissue	ENCBS019YGN	placenta	FALSE	36	hg19	H3K36me3
ENCFF074ZCF	ENCSR367VRA	bradley-bernstein	ChIP-seq	CL:0000136	in vitro differentiated cells	ENCBS418SWL	adipocyte	FALSE	36	hg19	H3K4me3
ENCFF075ACV	ENCSR000EEK	michael-snyder	ChIP-seq	EFO:0001187	cell line	ENCBS638AAA	HepG2	FALSE	36	hg19	JUN
ENCFF075EEP	ENCSR825KUF	kevin-white	ChIP-seq	EFO:0002067	cell line	ENCBS008URG	K562	FALSE	50	hg19	Control
ENCFF075EVY	ENCSR061VJM	bing-ren	ChIP-seq	UBERON:0002048	tissue	ENCBS237TXC	lung	FALSE	36	hg19	Control
ENCFF075IXF	ENCSR287HAL	michael-snyder	ChIP-seq	UBERON:0004264	tissue	ENCBS207AJN	lower leg skin	TRUE	100	hg19	Control
ENCFF075LLZ	ENCSR000DLB	vishwanath-iyer	ChIP-seq	EFO:0005346	cell line	ENCBS221AAA	GM13977	FALSE	51	hg19	CTCF
ENCFF075MEV	ENCSR892ZTO	michael-snyder	ChIP-seq	EFO:0001182	cell line	ENCBS867ZTE	HEK293	TRUE	101	hg19	eGFP-ZNF548
ENCFF075MGN	ENCSR393HBQ	bing-ren	ChIP-seq	UBERON:0001264	tissue	ENCBS914JTX	pancreas	FALSE	36	GRCh38	H3K36me3
ENCFF075WIK	ENCSR916JAC	richard-myers	ChIP-seq	UBERON:0004550	tissue	ENCBS057FSI	gastroesophageal sphincter	TRUE	76	hg19	POLR2AphosphoS5
ENCFF075XIO	ENCSR511OIE	bradley-bernstein	ChIP-seq	EFO:0002357	cell line	ENCBS107PVI	SU-DHL-6	FALSE	36	GRCh38	H3K27me3
ENCFF075YNC	ENCSR000AUU	bradley-bernstein	ChIP-seq	CL:0001054	primary cell	ENCBS865RXK	CD14-positive monocyte	FALSE	36	GRCh38	Control
ENCFF076ALI	ENCSR301HRV	bing-ren	ChIP-seq	EFO:0003042	cell line	ENCBS215WGD	H1-hESC	FALSE	36	GRCh38	H3K79me2
ENCFF076BMA	ENCSR505JQC	bradley-bernstein	ChIP-seq	EFO:0007105	cell line	ENCBS463LFL	iPS-18a	FALSE	36	GRCh38	H3K4me3
ENCFF076CJL	ENCSR000EWW	peggy-farnham	ChIP-seq	EFO:0001203	cell line	ENCBS105ENC	MCF-7	FALSE	32	GRCh38	Control
ENCFF076DBU	ENCSR543BVU	michael-snyder	ChIP-seq	EFO:0001187	cell line	ENCBS157PJQ	HepG2	TRUE	100	GRCh38	SOX6
ENCFF076IGY	ENCSR224QDY	michael-snyder	ChIP-seq	EFO:0001182	cell line	ENCBS557JBD	HEK293	TRUE	101	GRCh38	eGFP-ZNF121
ENCFF076IWU	ENCSR189JIH	bradley-bernstein	ChIP-seq	UBERON:0000995	tissue	ENCBS443NGH	uterus	FALSE	76	hg19	H3K27ac
ENCFF076LAL	ENCSR252XWG	michael-snyder	ChIP-seq	UBERON:0004264	tissue	ENCBS443VUU	lower leg skin	TRUE	100	GRCh38	CTCF
ENCFF076LCN	ENCSR194BBY	michael-snyder	ChIP-seq	EFO:0001182	cell line	ENCBS236UKC	HEK293	TRUE	101	hg19	eGFP-ZNF221
ENCFF076SQM	ENCSR521IZK	bradley-bernstein	ChIP-seq	EFO:0002106	cell line	ENCBS615MBV	A673	TRUE	36	hg19	H3K4me1
ENCFF076UEA	ENCSR000ANJ	bradley-bernstein	ChIP-seq	CL:0000515	primary cell	ENCBS914GNL	skeletal muscle myoblast	FALSE	36	hg19	H3K4me2
ENCFF076WTJ	ENCSR288MOZ	michael-snyder	ChIP-seq	EFO:0002067	cell line	ENCBS906KIP	K562	TRUE	100	GRCh38	LARP7
ENCFF076YOL	ENCSR290QBB	richard-myers	ChIP-seq	UBERON:0008952	tissue	ENCBS708WNV	upper lobe of left lung	TRUE	76	hg19	EP300
ENCFF076ZNH	ENCSR000DPF	john-stamatoyannopoulos	ChIP-seq	EFO:0001086	cell line	ENCBS163AAA	A549	FALSE	36	hg19	CTCF
ENCFF077ATA	ENCSR000DKW	vishwanath-iyer	ChIP-seq	EFO:0002784	cell line	ENCBS337LQM	GM12878	FALSE	33	GRCh38	Control
ENCFF077BZZ	ENCSR198ZYJ	michael-snyder	ChIP-seq	CL:0002319	in vitro differentiated cells	ENCBS980OYK	neural cell	TRUE	100	hg19	RAD21
ENCFF077ITP	ENCSR000BLQ	richard-myers	ChIP-seq	EFO:0003072	cell line	ENCBS404ENC	SK-N-SH	FALSE	36	GRCh38	Control
ENCFF077JUW	ENCSR000AQV	bradley-bernstein	ChIP-seq	EFO:0007074	cell line	ENCBS688JZQ	DND-41	FALSE	36	GRCh38	H2AFZ
ENCFF077LKL	ENCSR563FBT	michael-snyder	ChIP-seq	EFO:0001086	cell line	ENCBS848SUF	A549	TRUE	100	hg19	USF2
ENCFF077LQW	ENCSR539TKY	bradley-bernstein	ChIP-seq	EFO:0005694	cell line	ENCBS682HMC	KMS-11	TRUE	36	GRCh38	H3K4me3
ENCFF077LTT	ENCSR586DEH	richard-myers	ChIP-seq	EFO:0001187	cell line	ENCBS419VLW	HepG2	FALSE	76	GRCh38	3xFLAG-ZFP1
ENCFF077NYA	ENCSR350XWY	michael-snyder	ChIP-seq	EFO:0002067	cell line	ENCBS320BUL	K562	TRUE	100	GRCh38	C11orf30
ENCFF077SHE	ENCSR144RXL	bing-ren	ChIP-seq	NTR:0000856	in vitro differentiated cells	ENCBS573WAE	mesendoderm	FALSE	36	GRCh38	H3K36me3
ENCFF077SLS	ENCSR269TNX	richard-myers	ChIP-seq	EFO:0001187	cell line	ENCBS980ARE	HepG2	FALSE	50	hg19	3xFLAG-GABPA
ENCFF077SVB	ENCSR476FBL	bing-ren	ChIP-seq	CL:0000047	in vitro differentiated cells	ENCBS776ACY	neural stem progenitor cell	FALSE	36	hg19	H3K4ac
ENCFF077VLZ	ENCSR104BSN	bradley-bernstein	ChIP-seq	CL:0000681	in vitro differentiated cells	ENCBS772AEX	radial glial cell	FALSE	36	GRCh38	H3K9me3
ENCFF077WPD	ENCSR000BKS	richard-myers	ChIP-seq	EFO:0002067	cell line	ENCBS109ENC	K562	FALSE	36	hg19	TAF1
ENCFF077WZY	ENCSR635EXI	michael-snyder	ChIP-seq	EFO:0002067	cell line	ENCBS389PVA	K562	TRUE	100	GRCh38	ZSCAN29
ENCFF078BWN	ENCSR000EWH	peggy-farnham	ChIP-seq	EFO:0002067	cell line	ENCBS667AAA	K562	FALSE	32	GRCh38	NR2C2
ENCFF078CCC	ENCSR204BLL	richard-myers	ChIP-seq	EFO:0001203	cell line	ENCBS974BZV	MCF-7	FALSE	50	hg19	Control
ENCFF078CGH	ENCSR421QXA	michael-snyder	ChIP-seq	EFO:0001182	cell line	ENCBS745YEM	HEK293	TRUE	101	GRCh38	eGFP-ZNF571
ENCFF078DNG	ENCSR555PBN	michael-snyder	ChIP-seq	EFO:0001203	cell line	ENCBS034XKZ	MCF-7	TRUE	100	hg19	MAFK
ENCFF078FKR	ENCSR000DQP	john-stamatoyannopoulos	ChIP-seq	CL:0000236	primary cell	ENCBS967QBI	B cell	FALSE	36	hg19	H3K4me3
ENCFF078HCI	ENCSR972RKX	bing-ren	ChIP-seq	UBERON:0002078	tissue	ENCBS428GZS	right cardiac atrium	FALSE	36	GRCh38	H3K27me3
ENCFF078KAK	ENCSR747BYL	bradley-bernstein	ChIP-seq	EFO:0002106	cell line	ENCBS615MBV	A673	FALSE	36	hg19	H3K27me3
ENCFF078LPR	ENCSR000BVW	richard-myers	ChIP-seq	EFO:0003072	cell line	ENCBS428ENC	SK-N-SH	FALSE	50	hg19	Control
ENCFF078OAW	ENCSR872ZHM	bradley-bernstein	ChIP-seq	EFO:0001187	cell line	ENCBS011BYX	HepG2	TRUE	36	GRCh38	KDM5A
ENCFF078USH	ENCSR790VEV	michael-snyder	ChIP-seq	UBERON:0002190	tissue	ENCBS644JJL	subcutaneous adipose tissue	TRUE	100	GRCh38	CTCF
ENCFF078VRJ	ENCSR000AMM	bradley-bernstein	ChIP-seq	CL:0002327	primary cell	ENCBS091ENC	mammary epithelial cell	FALSE	36	hg19	H4K20me1
ENCFF078WRQ	ENCSR370NFS	michael-snyder	ChIP-seq	EFO:0002067	cell line	ENCBS734NZL	K562	TRUE	100	hg19	ZNF280A
ENCFF078XUU	ENCSR000DWS	john-stamatoyannopoulos	ChIP-seq	CL:1001608	primary cell	ENCBS748WVA	foreskin fibroblast	FALSE	36	hg19	H3K4me3
ENCFF078YAS	ENCSR631WAA	michael-snyder	ChIP-seq	EFO:0001182	cell line	ENCBS056OOQ	HEK293	TRUE	101	GRCh38	eGFP-ZBTB17
ENCFF078ZTO	ENCSR573OJP	michael-snyder	ChIP-seq	EFO:0001203	cell line	ENCBS050QMU	MCF-7	TRUE	100	GRCh38	NCOA3
ENCFF079AQF	ENCSR741STU	bradley-bernstein	ChIP-seq	EFO:0002167	cell line	ENCBS662OGM	DOHH2	FALSE	36	GRCh38	H3K27ac
ENCFF079DUB	ENCSR000BIC	richard-myers	ChIP-seq	EFO:0003042	cell line	ENCBS111ENC	H1-hESC	FALSE	36	GRCh38	POLR2AphosphoS5
ENCFF079ISN	ENCSR654CQU	michael-snyder	ChIP-seq	EFO:0002067	cell line	ENCBS697XFI	K562	TRUE	100	hg19	SNIP1
ENCFF079MUK	ENCSR621FNM	michael-snyder	ChIP-seq	CL:1001606	primary cell	ENCBS538XZS	foreskin keratinocyte	TRUE	101	GRCh38	H3K27me3
ENCFF079OBK	ENCSR000DOT	kevin-struhl	ChIP-seq	EFO:0001200	cell line	ENCBS618ENC	MCF 10A	FALSE	36	hg19	FOS
ENCFF079PPZ	ENCSR333ZAR	bing-ren	ChIP-seq	UBERON:0002369	tissue	ENCBS428BRH	adrenal gland	FALSE	36	GRCh38	H3K4me1
ENCFF079PQP	ENCSR164POT	bradley-bernstein	ChIP-seq	UBERON:0002046	tissue	ENCBS050AKF	thyroid gland	FALSE	76	GRCh38	Control
ENCFF079SNV	ENCSR038OIN	bing-ren	ChIP-seq	CL:0000351	in vitro differentiated cells	ENCBS806FFM	trophoblast cell	FALSE	36	GRCh38	H3K36me3
ENCFF079SPF	ENCSR957LDM	michael-snyder	ChIP-seq	EFO:0002067	cell line	ENCBS783WYV	K562	TRUE	100	GRCh38	TRIM24
ENCFF079TBV	ENCSR894CGX	michael-snyder	ChIP-seq	EFO:0002067	cell line	ENCBS465MWC	K562	TRUE	100	GRCh38	SUPT5H
ENCFF079TOP	ENCSR000ASH	bradley-bernstein	ChIP-seq	EFO:0001086	cell line	ENCBS161AAA	A549	FALSE	36	hg19	H3K4me3
ENCFF079UFW	ENCSR680EWY	bradley-bernstein	ChIP-seq	EFO:0007108	cell line	ENCBS206WTA	iPS-20b	FALSE	36	hg19	Control
ENCFF079UPJ	ENCSR712FAM	richard-myers	ChIP-seq	EFO:0001187	cell line	ENCBS970XZM	HepG2	FALSE	76	hg19	3xFLAG-ZSCAN9
ENCFF079WOP	ENCSR503VTG	michael-snyder	ChIP-seq	EFO:0001203	cell line	ENCBS148TCA	MCF-7	TRUE	100	hg19	ZNF24
ENCFF079ZYM	ENCSR778UBR	michael-snyder	ChIP-seq	EFO:0002784	cell line	ENCBS519VWT	GM12878	TRUE	100	GRCh38	ARID3A
ENCFF080BAM	ENCSR000DKS	vishwanath-iyer	ChIP-seq	EFO:0005335	cell line	ENCBS184AAA	GM10266	FALSE	51	GRCh38	Control
ENCFF080BSG	ENCSR568PGX	michael-snyder	ChIP-seq	EFO:0002067	cell line	ENCBS352MRW	K562	TRUE	100	hg19	HDAC1
ENCFF080EVD	ENCSR000BPR	richard-myers	ChIP-seq	EFO:0003072	cell line	ENCBS428ENC	SK-N-SH	FALSE	36	hg19	Control
ENCFF080IVM	ENCSR074SFL	michael-snyder	ChIP-seq	UBERON:0004648	tissue	ENCBS643MHO	esophagus muscularis mucosa	TRUE	100	GRCh38	CTCF
ENCFF080JID	ENCSR900XDB	michael-snyder	ChIP-seq	EFO:0002784	cell line	ENCBS361VFY	GM12878	FALSE	36	hg19	ZFP36
ENCFF080KBG	ENCSR711UOA	michael-snyder	ChIP-seq	EFO:0001182	cell line	ENCBS915UTY	HEK293	TRUE	101	hg19	eGFP-ZNF837
ENCFF080KPM	ENCSR101EEJ	bradley-bernstein	ChIP-seq	UBERON:0001157	tissue	ENCBS633KVX	transverse colon	FALSE	76	GRCh38	H3K36me3
ENCFF080MET	ENCSR000AKX	bradley-bernstein	ChIP-seq	EFO:0002067	cell line	ENCBS639AAA	K562	FALSE	36	GRCh38	H4K20me1
ENCFF080MNK	ENCSR041AXL	michael-snyder	ChIP-seq	EFO:0002067	cell line	ENCBS288EEL	K562	TRUE	100	hg19	RFX1
ENCFF080ODR	ENCSR000EXK	peggy-farnham	ChIP-seq	EFO:0002713	cell line	ENCBS729QZR	Panc1	FALSE	36	hg19	H3K27ac
ENCFF080PMW	ENCSR762DQP	michael-snyder	ChIP-seq	EFO:0001182	cell line	ENCBS496WJT	HEK293	TRUE	101	GRCh38	eGFP-ZNF658
ENCFF080TZU	ENCSR062MVC	michael-snyder	ChIP-seq	UBERON:0008952	tissue	ENCBS089HGD	upper lobe of left lung	TRUE	100	hg19	Control
ENCFF080VLA	ENCSR927WKX	bradley-bernstein	ChIP-seq	EFO:0007108	cell line	ENCBS391JPU	iPS-20b	FALSE	36	GRCh38	Control
ENCFF080WHB	ENCSR516HUP	richard-myers	ChIP-seq	UBERON:0002107	tissue	ENCBS046RNA	liver	FALSE	50	GRCh38	ZBTB33
ENCFF080WKM	ENCSR068VRA	michael-snyder	ChIP-seq	EFO:0002067	cell line	ENCBS207UAM	K562	TRUE	100	GRCh38	MCM7
ENCFF080XQT	ENCSR634PYN	michael-snyder	ChIP-seq	CL:0002319	in vitro differentiated cells	ENCBS163EMU	neural cell	TRUE	100	hg19	Control
ENCFF080YIC	ENCSR489ZLL	bradley-bernstein	ChIP-seq	UBERON:0000945	tissue	ENCBS642ZQR	stomach	FALSE	76	GRCh38	H3K4me3
ENCFF081ANG	ENCSR718BTD	bradley-bernstein	ChIP-seq	UBERON:0000996	tissue	ENCBS047TWL	vagina	FALSE	76	GRCh38	H3K27ac
ENCFF081AQZ	ENCSR357HAN	bing-ren	ChIP-seq	NTR:0000856	in vitro differentiated cells	ENCBS084NIJ	mesendoderm	FALSE	36	hg19	H3K79me1
ENCFF081CDJ	ENCSR743DDX	john-stamatoyannopoulos	ChIP-seq	UBERON:0000945	tissue	ENCBS052EGS	stomach	FALSE	36	GRCh38	H3K27ac
ENCFF081GVK	ENCSR000BKE	richard-myers	ChIP-seq	EFO:0001187	cell line	ENCBS114ENC	HepG2	FALSE	36	hg19	ATF3
ENCFF081HCC	ENCSR000BMZ	richard-myers	ChIP-seq	EFO:0001187	cell line	ENCBS114ENC	HepG2	FALSE	36	hg19	ELF1
ENCFF081HVQ	ENCSR000DWE	john-stamatoyannopoulos	ChIP-seq	EFO:0002067	cell line	ENCBS922RYG	K562	FALSE	36	GRCh38	CTCF
ENCFF081JMB	ENCSR315JJE	xiang-dong-fu	ChIP-seq	EFO:0001187	cell line	ENCBS619EOB	HepG2	FALSE	40	hg19	HNRNPL
ENCFF081KHJ	ENCSR076NBJ	bradley-bernstein	ChIP-seq	CL:0002319	in vitro differentiated cells	ENCBS737HIZ	neural cell	FALSE	36	GRCh38	H3K79me2
ENCFF081KPW	ENCSR447GWQ	john-stamatoyannopoulos	ChIP-seq	UBERON:0000945	tissue	ENCBS341TGF	stomach	FALSE	36	GRCh38	H3K9me3
ENCFF081LPR	ENCSR472VBD	michael-snyder	ChIP-seq	UBERON:0001159	tissue	ENCBS345HRP	sigmoid colon	TRUE	100	GRCh38	POLR2A
ENCFF081LSC	ENCSR000ATC	bradley-bernstein	ChIP-seq	EFO:0002791	cell line	ENCBS655ARO	HeLa-S3	FALSE	36	hg19	EZH2
ENCFF081QKL	ENCSR156APP	xiang-dong-fu	ChIP-seq	EFO:0001187	cell line	ENCBS654ERN	HepG2	FALSE	40	GRCh38	PTBP1
ENCFF081REB	ENCSR000DYJ	michael-snyder	ChIP-seq	EFO:0001086	cell line	ENCBS159AAA	A549	FALSE	36	hg19	BHLHE40
ENCFF081WJA	ENCSR065WUF	michael-snyder	ChIP-seq	EFO:0001182	cell line	ENCBS328EZX	HEK293	TRUE	101	hg19	eGFP-KLF17
ENCFF081WNV	ENCSR961PPA	michael-snyder	ChIP-seq	EFO:0002784	cell line	ENCBS389LEA	GM12878	TRUE	100	GRCh38	ATF2
ENCFF082FBL	ENCSR000EEL	michael-snyder	ChIP-seq	EFO:0001187	cell line	ENCBS638AAA	HepG2	FALSE	36	hg19	TBP
ENCFF082GBO	ENCSR571CEX	richard-myers	ChIP-seq	EFO:0002067	cell line	ENCBS149SJX	K562	FALSE	50	hg19	Control
ENCFF082KMY	ENCSR862SCU	bradley-bernstein	ChIP-seq	EFO:0007086	cell line	ENCBS530IZG	HUES6	FALSE	36	hg19	H3K9me3
ENCFF082KOP	ENCSR758GMX	bradley-bernstein	ChIP-seq	CL:0000182	in vitro differentiated cells	ENCBS520VFV	hepatocyte	FALSE	76	hg19	H3K9me3
ENCFF082MIE	ENCSR561KOM	john-stamatoyannopoulos	ChIP-seq	CL:0000624	primary cell	ENCBS424MFE	CD4-positive, alpha-beta T cell	FALSE	36	GRCh38	H3K27ac
ENCFF082MPF	ENCSR886RYH	michael-snyder	ChIP-seq	EFO:0002067	cell line	ENCBS366EQO	K562	TRUE	100	hg19	NONO
ENCFF082QJY	ENCSR656SIB	richard-myers	ChIP-seq	EFO:0001187	cell line	ENCBS578CCZ	HepG2	FALSE	76	hg19	3xFLAG-ZBED5
ENCFF082TOF	ENCSR000DKA	kevin-white	ChIP-seq	EFO:0002067	cell line	ENCBS746ASY	K562	FALSE	36	GRCh38	eGFP-GATA2
ENCFF082UFQ	ENCSR468IJT	michael-snyder	ChIP-seq	EFO:0001182	cell line	ENCBS983QBQ	HEK293	TRUE	101	GRCh38	eGFP-SP7
ENCFF083BCW	ENCSR000ALY	bradley-bernstein	ChIP-seq	CL:0002327	primary cell	ENCBS045GHW	mammary epithelial cell	FALSE	36	GRCh38	H3K36me3
ENCFF083FZS	ENCSR713IFY	richard-myers	ChIP-seq	EFO:0002067	cell line	ENCBS108KJU	K562	FALSE	50	GRCh38	3xFLAG-ZNF146
ENCFF083HDY	ENCSR175EOM	michael-snyder	ChIP-seq	EFO:0002067	cell line	ENCBS352MRW	K562	TRUE	100	GRCh38	EHMT2
ENCFF083HMM	ENCSR807LQP	michael-snyder	ChIP-seq	EFO:0001182	cell line	ENCBS525GEV	HEK293	TRUE	101	hg19	eGFP-SP2
ENCFF083IDB	ENCSR000AQE	bradley-bernstein	ChIP-seq	EFO:0002067	cell line	ENCBS639AAA	K562	FALSE	36	hg19	EZH2
ENCFF083JSC	ENCSR000DPH	john-stamatoyannopoulos	ChIP-seq	NTR:0000478	cell line	ENCBS747YUA	AG04449	FALSE	36	hg19	Control
ENCFF083LQR	ENCSR637QAM	michael-snyder	ChIP-seq	EFO:0002784	cell line	ENCBS802GDX	GM12878	TRUE	100	GRCh38	TRIM22
ENCFF083LRD	ENCSR634MAK	bradley-bernstein	ChIP-seq	EFO:0007089	cell line	ENCBS015UPH	HUES64	FALSE	36	GRCh38	H3K27me3
ENCFF083NAO	ENCSR763IDK	bradley-bernstein	ChIP-seq	UBERON:0002367	tissue	ENCBS633UTQ	prostate gland	FALSE	76	GRCh38	H3K27ac
ENCFF083ODT	ENCSR068CQX	bing-ren	ChIP-seq	UBERON:0002080	tissue	ENCBS427BHH	heart right ventricle	FALSE	36	hg19	H3K27me3
ENCFF083QQZ	ENCSR216OGD	bradley-bernstein	ChIP-seq	EFO:0003042	cell line	ENCBS285QSX	H1-hESC	FALSE	36	GRCh38	H3K27me3
ENCFF083RZJ	ENCSR254UDV	xiang-dong-fu	ChIP-seq	EFO:0001187	cell line	ENCBS856PWK	HepG2	FALSE	40	hg19	Control
ENCFF083WCY	ENCSR157LMX	michael-snyder	ChIP-seq	EFO:0001182	cell line	ENCBS768DUW	HEK293	TRUE	101	hg19	Control
ENCFF084AUO	ENCSR588APY	michael-snyder	ChIP-seq	UBERON:0001211	tissue	ENCBS944UJX	Peyer's patch	TRUE	100	GRCh38	Control
ENCFF084BNM	ENCSR235CEI	bradley-bernstein	ChIP-seq	CL:0000221	in vitro differentiated cells	ENCBS398HLX	ectodermal cell	FALSE	36	hg19	H3K9me3
ENCFF084EMC	ENCSR296MXW	xiang-dong-fu	ChIP-seq	EFO:0002067	cell line	ENCBS012WJD	K562	FALSE	40	hg19	HNRNPUL1
ENCFF084HTD	ENCSR000BKV	richard-myers	ChIP-seq	EFO:0002067	cell line	ENCBS109ENC	K562	FALSE	36	hg19	RAD21
ENCFF084HZX	ENCSR741GJT	bradley-bernstein	ChIP-seq	EFO:0007070	cell line	ENCBS827JIC	ACC112	FALSE	36	GRCh38	H3K79me2
ENCFF084LPN	ENCSR000DUA	john-stamatoyannopoulos	ChIP-seq	EFO:0002791	cell line	ENCBS031GUL	HeLa-S3	FALSE	36	GRCh38	H3K4me3
ENCFF084PMJ	ENCSR555DCF	michael-snyder	ChIP-seq	EFO:0001203	cell line	ENCBS773JGQ	MCF-7	TRUE	100	hg19	ZNF512B
ENCFF084TWW	ENCSR239ZLZ	kevin-white	ChIP-seq	EFO:0002067	cell line	ENCBS129EER	K562	FALSE	50	hg19	eGFP-FOSL1
ENCFF084UYO	ENCSR440BZV	bing-ren	ChIP-seq	EFO:0003045	cell line	ENCBS399JWQ	H9	FALSE	36	hg19	H3K14ac
ENCFF084WSP	ENCSR000EHH	michael-snyder	ChIP-seq	EFO:0002067	cell line	ENCBS039ENC	K562	FALSE	36	GRCh38	NRF1
ENCFF085AZW	ENCSR869IUD	michael-snyder	ChIP-seq	EFO:0002067	cell line	ENCBS697XFI	K562	TRUE	100	hg19	ATF2
ENCFF085BGA	ENCSR371LLY	michael-snyder	ChIP-seq	EFO:0001182	cell line	ENCBS309HUP	HEK293	TRUE	101	hg19	eGFP-ZNF37A
ENCFF085CHA	ENCSR000DPW	john-stamatoyannopoulos	ChIP-seq	NTR:0000481	cell line	ENCBS793PDT	AG10803	FALSE	36	GRCh38	Control
ENCFF085FAH	ENCSR709ABP	michael-snyder	ChIP-seq	CL:1001606	primary cell	ENCBS299ONK	foreskin keratinocyte	TRUE	101	GRCh38	H3K27ac
ENCFF085FPP	ENCSR849DFF	richard-myers	ChIP-seq	EFO:0001187	cell line	ENCBS734JXY	HepG2	FALSE	50	hg19	3xFLAG-PBX2
ENCFF085JDT	ENCSR294WUR	bing-ren	ChIP-seq	EFO:0003045	cell line	ENCBS399JWQ	H9	FALSE	36	GRCh38	H3K18ac
ENCFF085JZC	ENCSR000DOR	kevin-struhl	ChIP-seq	EFO:0001200	cell line	ENCBS067ENC	MCF 10A	FALSE	36	GRCh38	E2F4
ENCFF085LNA	ENCSR000DPO	john-stamatoyannopoulos	ChIP-seq	EFO:0006270	cell line	ENCBS485QDY	AG04450	FALSE	36	hg19	H3K4me3
ENCFF085NNX	ENCSR000DXY	john-stamatoyannopoulos	ChIP-seq	EFO:0001260	cell line	ENCBS601ENJ	WI38	FALSE	36	hg19	H3K4me3
ENCFF085RVS	ENCSR000DLC	vishwanath-iyer	ChIP-seq	EFO:0005346	cell line	ENCBS221AAA	GM13977	FALSE	51	hg19	Control
ENCFF085SPJ	ENCSR000DYU	michael-snyder	ChIP-seq	EFO:0002784	cell line	ENCBS630AAA	GM12878	FALSE	36	hg19	SREBF1
ENCFF085SVP	ENCSR940RIU	bing-ren	ChIP-seq	CL:0000047	in vitro differentiated cells	ENCBS776ACY	neural stem progenitor cell	FALSE	36	hg19	H2BK12ac
ENCFF085VSJ	ENCSR731LHZ	michael-snyder	ChIP-seq	EFO:0002067	cell line	ENCBS118YJZ	K562	TRUE	100	hg19	E4F1
ENCFF085XNC	ENCSR000EXO	peggy-farnham	ChIP-seq	CL:0000765	primary cell	ENCBS357AAA	erythroblast	FALSE	36	hg19	POLR2A
ENCFF085XNP	ENCSR499RMZ	bradley-bernstein	ChIP-seq	EFO:0005694	cell line	ENCBS987CHP	KMS-11	TRUE	76	GRCh38	H2AFZ
ENCFF085YNW	ENCSR000BNM	richard-myers	ChIP-seq	EFO:0002067	cell line	ENCBS109ENC	K562	FALSE	36	hg19	TAF7
ENCFF086AJJ	ENCSR368ORV	bradley-bernstein	ChIP-seq	UBERON:0006631	tissue	ENCBS493WOF	right atrium auricular region	FALSE	76	GRCh38	H3K4me1
ENCFF086BGG	ENCSR363XBR	michael-snyder	ChIP-seq	EFO:0001182	cell line	ENCBS294FAI	HEK293	TRUE	101	GRCh38	eGFP-ZNF488
ENCFF086FXU	ENCSR475NLR	bradley-bernstein	ChIP-seq	EFO:0007070	cell line	ENCBS726UUU	ACC112	FALSE	36	GRCh38	H3K27me3
ENCFF086KKL	ENCSR555PBN	michael-snyder	ChIP-seq	EFO:0001203	cell line	ENCBS168ISE	MCF-7	TRUE	100	hg19	MAFK
ENCFF086LJZ	ENCSR501DKS	richard-myers	ChIP-seq	EFO:0002784	cell line	ENCBS083XJQ	GM12878	FALSE	50	hg19	TCF7
ENCFF086MCV	ENCSR418RRF	bradley-bernstein	ChIP-seq	EFO:0003042	cell line	ENCBS364BFI	H1-hESC	FALSE	36	hg19	KDM1A
ENCFF086NAK	ENCSR941QJQ	bing-ren	ChIP-seq	CL:0000351	in vitro differentiated cells	ENCBS376RZJ	trophoblast cell	FALSE	36	GRCh38	H3K4me2
ENCFF086NWX	ENCSR000BPX	richard-myers	ChIP-seq	EFO:0001086	cell line	ENCBS165AAA	A549	FALSE	36	GRCh38	FOXA1
ENCFF086ULQ	ENCSR293DLP	richard-myers	ChIP-seq	UBERON:0001157	tissue	ENCBS272LPG	transverse colon	TRUE	76	hg19	Control
ENCFF086VCV	ENCSR397HSO	bradley-bernstein	ChIP-seq	CL:0002319	in vitro differentiated cells	ENCBS737HIZ	neural cell	FALSE	36	GRCh38	H3K9me2
ENCFF086YWU	ENCSR956CTX	bing-ren	ChIP-seq	CL:0000047	in vitro differentiated cells	ENCBS805ZNK	neural stem progenitor cell	FALSE	36	hg19	H3K4me3
ENCFF087EJG	ENCSR383CBN	bing-ren	ChIP-seq	EFO:0001196	cell line	ENCBS754TWW	IMR-90	FALSE	36	hg19	H3K18ac
ENCFF087IIL	ENCSR909VUB	bradley-bernstein	ChIP-seq	UBERON:0001515	tissue	ENCBS703OTV	thoracic aorta	FALSE	76	GRCh38	H3K9me3
ENCFF087MEP	ENCSR203KEU	michael-snyder	ChIP-seq	EFO:0002323	cell line	ENCBS192LWI	RWPE1	TRUE	100	hg19	H3K27ac
ENCFF087PBL	ENCSR505NMN	kevin-white	ChIP-seq	EFO:0001203	cell line	ENCBS742UIG	MCF-7	FALSE	50	hg19	eGFP-E2F4
ENCFF087QQB	ENCSR279MCN	bing-ren	ChIP-seq	UBERON:0001043	tissue	ENCBS388UDP	esophagus	FALSE	50	hg19	H3K36me3
ENCFF087VER	ENCSR000AKF	bradley-bernstein	ChIP-seq	EFO:0002784	cell line	ENCBS830CIQ	GM12878	FALSE	36	hg19	H3K4me1
ENCFF088BUC	ENCSR667UWT	michael-snyder	ChIP-seq	UBERON:0001157	tissue	ENCBS572ESP	transverse colon	TRUE	100	hg19	POLR2A
ENCFF088EKH	ENCSR781DPA	michael-snyder	ChIP-seq	EFO:0001182	cell line	ENCBS297MMH	HEK293	TRUE	101	hg19	eGFP-ZNF830
ENCFF088ESD	ENCSR000DPP	john-stamatoyannopoulos	ChIP-seq	NTR:0000479	cell line	ENCBS394ULN	AG09309	FALSE	36	GRCh38	CTCF
ENCFF088PYS	ENCSR000DSJ	john-stamatoyannopoulos	ChIP-seq	EFO:0000315	in vitro differentiated cells	ENCBS303BHK	cardiac mesoderm	FALSE	36	GRCh38	H3K27me3
ENCFF088RTW	ENCSR712FAM	richard-myers	ChIP-seq	EFO:0001187	cell line	ENCBS685SMS	HepG2	FALSE	76	GRCh38	3xFLAG-ZSCAN9
ENCFF088TXX	ENCSR543PVV	joseph-costello	ChIP-seq	EFO:0003042	cell line	ENCBS484NGW	H1-hESC	FALSE	50	hg19	Control
ENCFF089AIV	ENCSR843OBM	bing-ren	ChIP-seq	CL:0000134	in vitro differentiated cells	ENCBS012DXH	mesenchymal stem cell	FALSE	36	GRCh38	Control
ENCFF089CUH	ENCSR859RAO	michael-snyder	ChIP-seq	EFO:0001182	cell line	ENCBS082ZRX	HEK293	TRUE	101	hg19	eGFP-YY1
ENCFF089CVW	ENCSR673SGK	michael-snyder	ChIP-seq	EFO:0001182	cell line	ENCBS162FZC	HEK293	TRUE	101	hg19	eGFP-BCL6B
ENCFF089EEX	ENCSR000BRL	richard-myers	ChIP-seq	EFO:0001086	cell line	ENCBS423ENC	A549	FALSE	36	GRCh38	SIX5
ENCFF089EVB	ENCSR382AIB	michael-snyder	ChIP-seq	EFO:0002067	cell line	ENCBS216ZMH	K562	TRUE	100	hg19	eGFP-DDX20
ENCFF089HFZ	ENCSR138RCE	michael-snyder	ChIP-seq	EFO:0001182	cell line	ENCBS274LVS	HEK293	TRUE	101	hg19	eGFP-ZNF132
ENCFF089JIC	ENCSR000BMG	richard-myers	ChIP-seq	EFO:0002067	cell line	ENCBS109ENC	K562	FALSE	36	GRCh38	HDAC2
ENCFF089LPA	ENCSR672HBY	bradley-bernstein	ChIP-seq	CL:0000192	in vitro differentiated cells	ENCBS780PCJ	smooth muscle cell	FALSE	76	GRCh38	H3F3A
ENCFF089LSW	ENCSR000BHO	richard-myers	ChIP-seq	EFO:0003042	cell line	ENCBS111ENC	H1-hESC	FALSE	36	hg19	TAF1
ENCFF089SHL	ENCSR813DCK	michael-snyder	ChIP-seq	EFO:0002784	cell line	ENCBS389LEA	GM12878	TRUE	100	GRCh38	SMAD1
ENCFF089TJI	ENCSR000EHU	michael-snyder	ChIP-seq	EFO:0003072	cell line	ENCBS376ENC	SK-N-SH	FALSE	36	hg19	rabbit-IgG-control
ENCFF089UIV	ENCSR000DVP	john-stamatoyannopoulos	ChIP-seq	CL:0002618	primary cell	ENCBS834QWR	endothelial cell of umbilical vein	FALSE	36	GRCh38	CTCF
ENCFF089WVR	ENCSR217WRC	michael-snyder	ChIP-seq	EFO:0001182	cell line	ENCBS429FXL	HEK293	TRUE	101	GRCh38	eGFP-TSHZ1
ENCFF089XRF	ENCSR538RDA	michael-snyder	ChIP-seq	EFO:0001182	cell line	ENCBS228APF	HEK293	TRUE	101	GRCh38	eGFP-ZNF560
ENCFF089ZLE	ENCSR894EKG	michael-snyder	ChIP-seq	UBERON:0001496	tissue	ENCBS232BOV	ascending aorta	TRUE	100	hg19	Control
ENCFF090AXF	ENCSR020UPN	michael-snyder	ChIP-seq	EFO:0001182	cell line	ENCBS631TEJ	HEK293	TRUE	101	hg19	eGFP-ZNF184
ENCFF090DCJ	ENCSR123JZO	bing-ren	ChIP-seq	CL:0000047	in vitro differentiated cells	ENCBS776ACY	neural stem progenitor cell	FALSE	36	hg19	H2BK15ac
ENCFF090FVY	ENCSR594SMP	michael-snyder	ChIP-seq	EFO:0002067	cell line	ENCBS352MRW	K562	TRUE	100	GRCh38	PHF20
ENCFF090GRO	ENCSR000DLO	vishwanath-iyer	ChIP-seq	EFO:0002791	cell line	ENCBS646PGB	HeLa-S3	FALSE	35	GRCh38	CTCF
ENCFF090JBA	ENCSR968GIB	michael-snyder	ChIP-seq	EFO:0002067	cell line	ENCBS697XFI	K562	TRUE	100	hg19	RFX1
ENCFF090KCF	ENCSR000BQI	richard-myers	ChIP-seq	EFO:0001187	cell line	ENCBS114ENC	HepG2	FALSE	36	GRCh38	CEBPB
ENCFF090KZK	ENCSR461LTR	bradley-bernstein	ChIP-seq	EFO:0005724	cell line	ENCBS981ZAE	MM.1S	FALSE	36	GRCh38	H3K9me3
ENCFF090MZL	ENCSR926KTP	michael-snyder	ChIP-seq	EFO:0002067	cell line	ENCBS264ETB	K562	TRUE	100	hg19	eGFP-IRF9
ENCFF090SFR	ENCSR795IYP	richard-myers	ChIP-seq	EFO:0002067	cell line	ENCBS577JGM	K562	FALSE	50	GRCh38	JUNB
ENCFF090TEI	ENCSR000BPI	richard-myers	ChIP-seq	EFO:0001187	cell line	ENCBS114ENC	HepG2	FALSE	36	hg19	POLR2AphosphoS5
ENCFF090YKO	ENCSR485OSV	bing-ren	ChIP-seq	CL:0000351	in vitro differentiated cells	ENCBS749EOK	trophoblast cell	FALSE	36	GRCh38	H2AFZ
ENCFF091BWQ	ENCSR265ARE	michael-snyder	ChIP-seq	EFO:0007752	cell line	ENCBS316RCQ	VCaP	TRUE	100	hg19	CTCF
ENCFF091CNO	ENCSR000DWJ	john-stamatoyannopoulos	ChIP-seq	EFO:0001203	cell line	ENCBS748WRO	MCF-7	FALSE	36	hg19	H3K4me3
ENCFF091EBR	ENCSR468LUO	michael-snyder	ChIP-seq	EFO:0001203	cell line	ENCBS216AOQ	MCF-7	TRUE	100	GRCh38	SIN3A
ENCFF091GEA	ENCSR000BOX	richard-myers	ChIP-seq	EFO:0005234	cell line	ENCBS054ENC	PFSK-1	FALSE	36	GRCh38	REST
ENCFF091MWF	ENCSR060YIB	bradley-bernstein	ChIP-seq	CL:0001059	primary cell	ENCBS410CRU	common myeloid progenitor, CD34-positive	FALSE	36	GRCh38	H3K36me3
ENCFF091NPG	ENCSR751BHO	bradley-bernstein	ChIP-seq	UBERON:0000945	tissue	ENCBS633XWN	stomach	FALSE	76	hg19	H3K27ac
ENCFF091ODJ	ENCSR000DTO	john-stamatoyannopoulos	ChIP-seq	EFO:0002824	cell line	ENCBS409ENC	HCT116	FALSE	36	GRCh38	CTCF
ENCFF091QWO	ENCSR047BUZ	michael-snyder	ChIP-seq	EFO:0001187	cell line	ENCBS591PPP	HepG2	TRUE	100	GRCh38	ATF2
ENCFF091XPA	ENCSR877PAS	bing-ren	ChIP-seq	UBERON:0002108	tissue	ENCBS372PVX	small intestine	FALSE	36	hg19	H3K27me3
ENCFF091YMR	ENCSR211PZO	michael-snyder	ChIP-seq	EFO:0001182	cell line	ENCBS601JDX	HEK293	TRUE	101	hg19	eGFP-GLI4
ENCFF091YVC	ENCSR889GGV	richard-myers	ChIP-seq	CL:0000103	in vitro differentiated cells	ENCBS369AAA	bipolar neuron	FALSE	50	GRCh38	POLR2AphosphoS5
ENCFF092ACZ	ENCSR996HUG	richard-myers	ChIP-seq	EFO:0002067	cell line	ENCBS602AAA	K562	FALSE	50	hg19	Control
ENCFF092AFJ	ENCSR000EXN	peggy-farnham	ChIP-seq	CL:0000765	primary cell	ENCBS357AAA	erythroblast	FALSE	36	hg19	Control
ENCFF092BEM	ENCSR760AAY	michael-snyder	ChIP-seq	EFO:0001182	cell line	ENCBS395UVF	HEK293	TRUE	101	hg19	eGFP-PRDM12
ENCFF092CVQ	ENCSR503GVO	michael-snyder	ChIP-seq	EFO:0002824	cell line	ENCBS615KTO	HCT116	TRUE	101	GRCh38	ZFX
ENCFF092CZO	ENCSR084RDK	bradley-bernstein	ChIP-seq	EFO:0002167	cell line	ENCBS100ZVH	DOHH2	FALSE	36	GRCh38	CTCF
ENCFF092DGI	ENCSR131IUA	bing-ren	ChIP-seq	EFO:0003042	cell line	ENCBS984IPH	H1-hESC	FALSE	36	hg19	Control
ENCFF092EIK	ENCSR269TNX	richard-myers	ChIP-seq	EFO:0001187	cell line	ENCBS549TRH	HepG2	FALSE	50	GRCh38	3xFLAG-GABPA
ENCFF092HRP	ENCSR000BPY	richard-myers	ChIP-seq	EFO:0001086	cell line	ENCBS423ENC	A549	FALSE	36	hg19	GABPA
ENCFF092HVP	ENCSR591KSN	bradley-bernstein	ChIP-seq	NTR:0000711	in vitro differentiated cells	ENCBS044KWE	neural progenitor cell	FALSE	76	hg19	H3F3A
ENCFF092KAW	ENCSR000ECC	michael-snyder	ChIP-seq	EFO:0003042	cell line	ENCBS854AAA	H1-hESC	FALSE	36	hg19	NRF1
ENCFF092OEQ	ENCSR331OJY	xiang-dong-fu	ChIP-seq	EFO:0002067	cell line	ENCBS097LJT	K562	FALSE	40	GRCh38	Control
ENCFF092OLM	ENCSR483GYO	xiang-dong-fu	ChIP-seq	EFO:0002067	cell line	ENCBS317FST	K562	FALSE	40	GRCh38	Control
ENCFF092PCB	ENCSR680OFU	michael-snyder	ChIP-seq	EFO:0002791	cell line	ENCBS061SJE	HeLa-S3	FALSE	36	hg19	EP300
ENCFF092PMQ	ENCSR264VDP	richard-myers	ChIP-seq	EFO:0002067	cell line	ENCBS316CKF	K562	FALSE	50	GRCh38	Control
ENCFF092RQT	ENCSR170DNV	michael-snyder	ChIP-seq	EFO:0001187	cell line	ENCBS787RAZ	HepG2	TRUE	100	hg19	PHB2
ENCFF092TPD	ENCSR272JAT	richard-myers	ChIP-seq	EFO:0002067	cell line	ENCBS316CKF	K562	FALSE	50	GRCh38	CBX5
ENCFF092VSU	ENCSR372GIN	richard-myers	ChIP-seq	EFO:0002784	cell line	ENCBS110ENC	GM12878	FALSE	50	hg19	CBX5
ENCFF092XPV	ENCSR490LWA	peggy-farnham	ChIP-seq	EFO:0002067	cell line	ENCBS274CBC	K562	TRUE	100	GRCh38	eGFP-CEBPG
ENCFF093ATD	ENCSR711XNY	michael-snyder	ChIP-seq	EFO:0002784	cell line	ENCBS263DSS	GM12878	TRUE	100	hg19	PKNOX1
ENCFF093CYD	ENCSR062HDL	michael-snyder	ChIP-seq	EFO:0001203	cell line	ENCBS034XKZ	MCF-7	TRUE	100	hg19	HSF1
ENCFF093DMB	ENCSR365DQH	michael-snyder	ChIP-seq	EFO:0001182	cell line	ENCBS647GXU	HEK293	TRUE	101	hg19	eGFP-ZNF211
ENCFF093ELQ	ENCSR397TUH	bradley-bernstein	ChIP-seq	EFO:0005723	cell line	ENCBS367AAA	GM23248	FALSE	76	GRCh38	H2AFZ
ENCFF093FDT	ENCSR939JZW	john-stamatoyannopoulos	ChIP-seq	CL:0000623	primary cell	ENCBS439LTB	natural killer cell	FALSE	36	hg19	H3K27me3
ENCFF093GVO	ENCSR447ZGY	bradley-bernstein	ChIP-seq	EFO:0006711	cell line	ENCBS006VZG	OCI-LY7	FALSE	36	hg19	H3K27ac
ENCFF093IVV	ENCSR289TGF	bradley-bernstein	ChIP-seq	CL:0000182	in vitro differentiated cells	ENCBS077RUJ	hepatocyte	FALSE	76	GRCh38	H4K20me1
ENCFF093JHV	ENCSR773JBP	michael-snyder	ChIP-seq	UBERON:0006920	tissue	ENCBS927UKP	esophagus squamous epithelium	TRUE	100	hg19	CTCF
ENCFF093JUV	ENCSR720ZAX	bradley-bernstein	ChIP-seq	NTR:0000711	in vitro differentiated cells	ENCBS018TPT	neural progenitor cell	FALSE	74	hg19	H4K20me1
ENCFF093KYN	ENCSR000AOC	bradley-bernstein	ChIP-seq	EFO:0002791	cell line	ENCBS655ARO	HeLa-S3	FALSE	36	hg19	H3K27ac
ENCFF093MXU	ENCSR021JFW	kevin-white	ChIP-seq	EFO:0002067	cell line	ENCBS231GMV	K562	FALSE	50	GRCh38	Control
ENCFF093OQO	ENCSR000AUM	bradley-bernstein	ChIP-seq	EFO:0001086	cell line	ENCBS161AAA	A549	FALSE	36	hg19	H3K4me1
ENCFF093OXI	ENCSR001KCX	bradley-bernstein	ChIP-seq	CL:0000103	in vitro differentiated cells	ENCBS369AAA	bipolar neuron	TRUE	76	hg19	Control
ENCFF093QMN	ENCSR000BRT	richard-myers	ChIP-seq	EFO:0002067	cell line	ENCBS109ENC	K562	FALSE	36	GRCh38	CBX3
ENCFF094ABT	ENCSR000AMB	bradley-bernstein	ChIP-seq	EFO:0001187	cell line	ENCBS743JKX	HepG2	FALSE	36	hg19	H3K36me3
ENCFF094BOF	ENCSR765MKZ	richard-myers	ChIP-seq	EFO:0001187	cell line	ENCBS511OBG	HepG2	FALSE	76	GRCh38	3xFLAG-DRAP1
ENCFF094DVS	ENCSR000AMA	bradley-bernstein	ChIP-seq	EFO:0001187	cell line	ENCBS295NFS	HepG2	FALSE	36	GRCh38	CTCF
ENCFF094HJZ	ENCSR728MWW	michael-snyder	ChIP-seq	EFO:0001182	cell line	ENCBS763QCP	HEK293	TRUE	101	hg19	eGFP-ZIC2
ENCFF094HMB	ENCSR000DRV	john-stamatoyannopoulos	ChIP-seq	EFO:0002784	cell line	ENCBS801TVI	GM12878	FALSE	36	GRCh38	Control
ENCFF094MKY	ENCSR184QUS	bradley-bernstein	ChIP-seq	EFO:0005907	cell line	ENCBS397COL	OCI-LY1	FALSE	36	hg19	H3K4me1
ENCFF094RVF	ENCSR192AFN	michael-snyder	ChIP-seq	EFO:0002784	cell line	ENCBS488GLI	GM12878	TRUE	100	GRCh38	PAX8
ENCFF094TQU	ENCSR898XMH	michael-snyder	ChIP-seq	EFO:0002067	cell line	ENCBS734NZL	K562	TRUE	100	hg19	ZFP91
ENCFF094UHU	ENCSR477OJI	michael-snyder	ChIP-seq	EFO:0001182	cell line	ENCBS519RHO	HEK293	TRUE	101	hg19	eGFP-ZNF423
ENCFF094VXQ	ENCSR337NWW	michael-snyder	ChIP-seq	EFO:0001187	cell line	ENCBS591PPP	HepG2	TRUE	100	hg19	HDAC2
ENCFF094XLP	ENCSR000EGZ	michael-snyder	ChIP-seq	EFO:0002067	cell line	ENCBS039ENC	K562	FALSE	36	hg19	MXI1
ENCFF094YRM	ENCSR506HXN	michael-snyder	ChIP-seq	EFO:0001187	cell line	ENCBS157PJQ	HepG2	TRUE	100	hg19	TRIM22
ENCFF095BVD	ENCSR795IYP	richard-myers	ChIP-seq	EFO:0002067	cell line	ENCBS602AAA	K562	FALSE	50	hg19	JUNB
ENCFF095FXN	ENCSR789GVU	michael-snyder	ChIP-seq	EFO:0001184	cell line	ENCBS323RYE	HEK293T	TRUE	100	hg19	BHLHE40
ENCFF095GKP	ENCSR439WAF	michael-snyder	ChIP-seq	EFO:0002784	cell line	ENCBS276RPG	GM12878	TRUE	100	hg19	E4F1
ENCFF095KBB	ENCSR000AML	bradley-bernstein	ChIP-seq	CL:0002327	primary cell	ENCBS045GHW	mammary epithelial cell	FALSE	36	hg19	H3K4me3
ENCFF095KVR	ENCSR934NHU	michael-snyder	ChIP-seq	CL:0002319	in vitro differentiated cells	ENCBS980OYK	neural cell	TRUE	100	GRCh38	MXI1
ENCFF095MCZ	ENCSR256ESY	bing-ren	ChIP-seq	CL:0000047	in vitro differentiated cells	ENCBS104PYO	neural stem progenitor cell	FALSE	36	GRCh38	H3K36me3
ENCFF095OEN	ENCSR729HVR	kevin-white	ChIP-seq	EFO:0002067	cell line	ENCBS923DEI	K562	FALSE	50	GRCh38	eGFP-ZNF644
ENCFF095SWL	ENCSR714LYA	michael-snyder	ChIP-seq	EFO:0001182	cell line	ENCBS077EHF	HEK293	TRUE	101	GRCh38	eGFP-PRDM2
ENCFF095SYO	ENCSR051VGO	richard-myers	ChIP-seq	UBERON:0008952	tissue	ENCBS623YOK	upper lobe of left lung	TRUE	76	hg19	Control
ENCFF095UEF	ENCSR414TYY	michael-snyder	ChIP-seq	EFO:0002067	cell line	ENCBS232KKV	K562	TRUE	100	hg19	RUNX1
ENCFF095VQR	ENCSR636EYA	michael-snyder	ChIP-seq	EFO:0001203	cell line	ENCBS547AXB	MCF-7	TRUE	100	GRCh38	CTBP1
ENCFF096AJR	ENCSR000AQY	bradley-bernstein	ChIP-seq	EFO:0007074	cell line	ENCBS282AAA	DND-41	FALSE	36	GRCh38	H3K4me1
ENCFF096CSL	ENCSR391ZKN	michael-snyder	ChIP-seq	UBERON:0001211	tissue	ENCBS666LQH	Peyer's patch	TRUE	100	hg19	CTCF
ENCFF096GIM	ENCSR752UOD	bradley-bernstein	ChIP-seq	EFO:0001203	cell line	ENCBS967MVZ	MCF-7	FALSE	36	GRCh38	H3K27ac
ENCFF096GJA	ENCSR523ENE	bing-ren	ChIP-seq	EFO:0001196	cell line	ENCBS007TVF	IMR-90	FALSE	36	GRCh38	H2BK12ac
ENCFF096GVU	ENCSR316KHQ	bradley-bernstein	ChIP-seq	EFO:0002357	cell line	ENCBS401ZBX	SU-DHL-6	FALSE	36	hg19	H3K36me3
ENCFF096KBP	ENCSR178DEG	michael-snyder	ChIP-seq	EFO:0002067	cell line	ENCBS707WFI	K562	TRUE	100	GRCh38	eGFP-NR2C1
ENCFF096KCE	ENCSR079WWH	xiang-dong-fu	ChIP-seq	EFO:0001187	cell line	ENCBS751KWS	HepG2	FALSE	40	hg19	Control
ENCFF096MNC	ENCSR000BMF	richard-myers	ChIP-seq	EFO:0003072	cell line	ENCBS404ENC	SK-N-SH	FALSE	36	hg19	USF1
ENCFF096QTT	ENCSR849YFO	bradley-bernstein	ChIP-seq	CL:0000103	in vitro differentiated cells	ENCBS374AAA	bipolar neuron	TRUE	76	GRCh38	H3K4me3
ENCFF096RVZ	ENCSR641RQV	bing-ren	ChIP-seq	UBERON:0001043	tissue	ENCBS388UDP	esophagus	FALSE	36	GRCh38	H3K27me3
ENCFF096SRY	ENCSR000AVB	bradley-bernstein	ChIP-seq	EFO:0003042	cell line	ENCBS011NFB	H1-hESC	FALSE	36	hg19	HDAC2
ENCFF096WSH	ENCSR017CEO	michael-snyder	ChIP-seq	EFO:0001203	cell line	ENCBS123ZGI	MCF-7	TRUE	100	GRCh38	CUX1
ENCFF096XQY	ENCSR720SAS	bing-ren	ChIP-seq	UBERON:0008450	tissue	ENCBS138TCD	psoas muscle	FALSE	36	GRCh38	H3K27me3
ENCFF096XVX	ENCSR080QVO	bradley-bernstein	ChIP-seq	UBERON:0001114	tissue	ENCBS536THV	right lobe of liver	FALSE	76	hg19	H3K36me3
ENCFF097AFK	ENCSR000AVI	bradley-bernstein	ChIP-seq	EFO:0001086	cell line	ENCBS161AAA	A549	FALSE	36	GRCh38	H3K4me2
ENCFF097ANL	ENCSR000ALV	bradley-bernstein	ChIP-seq	CL:0002327	primary cell	ENCBS091ENC	mammary epithelial cell	FALSE	36	hg19	CTCF
ENCFF097CBF	ENCSR966PJJ	michael-snyder	ChIP-seq	EFO:0001182	cell line	ENCBS927FFT	HEK293	TRUE	101	GRCh38	eGFP-WT1
ENCFF097GYE	ENCSR000EGI	michael-snyder	ChIP-seq	EFO:0002067	cell line	ENCBS039ENC	K562	FALSE	36	GRCh38	MAFF
ENCFF097LMW	ENCSR197XDQ	bradley-bernstein	ChIP-seq	EFO:0001203	cell line	ENCBS967MVZ	MCF-7	TRUE	36	GRCh38	H3F3A
ENCFF097LQF	ENCSR324LTM	michael-snyder	ChIP-seq	EFO:0001182	cell line	ENCBS927YCP	HEK293	TRUE	101	hg19	eGFP-OSR2
ENCFF097NLT	ENCSR101FJM	peggy-farnham	ChIP-seq	EFO:0002824	cell line	ENCBS476AAA	HCT116	FALSE	36	GRCh38	ZNF274
ENCFF097QXR	ENCSR637ISS	michael-snyder	ChIP-seq	CL:1001606	primary cell	ENCBS135YLX	foreskin keratinocyte	TRUE	101	hg19	H3K27ac
ENCFF097RWA	ENCSR391JII	michael-snyder	ChIP-seq	EFO:0001203	cell line	ENCBS609QTY	MCF-7	TRUE	100	GRCh38	RCOR1
ENCFF097SZB	ENCSR000BNK	richard-myers	ChIP-seq	EFO:0002067	cell line	ENCBS109ENC	K562	FALSE	36	hg19	CTCFL
ENCFF097UUE	ENCSR357QJR	michael-snyder	ChIP-seq	EFO:0001182	cell line	ENCBS190VSK	HEK293	TRUE	101	GRCh38	eGFP-ZSCAN5A
ENCFF097VOB	ENCSR790UYC	michael-snyder	ChIP-seq	UBERON:0001114	tissue	ENCBS904HZU	right lobe of liver	TRUE	100	GRCh38	Control
ENCFF097YMB	ENCSR516HUP	richard-myers	ChIP-seq	UBERON:0002107	tissue	ENCBS046RNA	liver	FALSE	50	hg19	ZBTB33
ENCFF098CRS	ENCSR681HMF	bradley-bernstein	ChIP-seq	CL:0001059	primary cell	ENCBS678CIT	common myeloid progenitor, CD34-positive	FALSE	36	GRCh38	H3K4me3
ENCFF098DSP	ENCSR000DON	kevin-struhl	ChIP-seq	EFO:0001200	cell line	ENCBS067ENC	MCF 10A	FALSE	36	GRCh38	FOS
ENCFF098EOS	ENCSR603REQ	xiang-dong-fu	ChIP-seq	EFO:0002067	cell line	ENCBS739OBP	K562	FALSE	40	hg19	PCBP2
ENCFF098FBI	ENCSR038DJJ	michael-snyder	ChIP-seq	EFO:0002067	cell line	ENCBS118YJZ	K562	FALSE	36	GRCh38	SMAD1
ENCFF098GAO	ENCSR610EFT	michael-snyder	ChIP-seq	UBERON:0001150	tissue	ENCBS425WFZ	body of pancreas	TRUE	100	GRCh38	POLR2A
ENCFF098OBN	ENCSR367JIO	bing-ren	ChIP-seq	EFO:0003045	cell line	ENCBS532LWE	H9	FALSE	36	hg19	H4K8ac
ENCFF098PQX	ENCSR418RRF	bradley-bernstein	ChIP-seq	EFO:0003042	cell line	ENCBS011NFB	H1-hESC	FALSE	36	GRCh38	KDM1A
ENCFF098RVJ	ENCSR635EXI	michael-snyder	ChIP-seq	EFO:0002067	cell line	ENCBS389PVA	K562	TRUE	100	hg19	ZSCAN29
ENCFF098SJQ	ENCSR198WIH	bradley-bernstein	ChIP-seq	EFO:0002824	cell line	ENCBS494OPB	HCT116	FALSE	36	hg19	Control
ENCFF098VEC	ENCSR760ZVL	bradley-bernstein	ChIP-seq	EFO:0007112	cell line	ENCBS080PZG	Loucy	FALSE	36	hg19	H4K20me1
ENCFF098YME	ENCSR507UDH	bradley-bernstein	ChIP-seq	CL:0000182	in vitro differentiated cells	ENCBS077RUJ	hepatocyte	FALSE	76	GRCh38	H3K27ac
ENCFF098YMN	ENCSR567XAM	michael-snyder	ChIP-seq	EFO:0001182	cell line	ENCBS387OFW	HEK293	TRUE	101	hg19	eGFP-ZNF473
ENCFF099BAH	ENCSR941YPY	bradley-bernstein	ChIP-seq	EFO:0007099	cell line	ENCBS549SAW	iPS-11a	FALSE	36	GRCh38	H3K4me3
ENCFF099DHX	ENCSR329YMD	michael-snyder	ChIP-seq	EFO:0002067	cell line	ENCBS778QBL	K562	TRUE	100	hg19	Control
ENCFF099HWJ	ENCSR000EHV	michael-snyder	ChIP-seq	EFO:0003072	cell line	ENCBS376ENC	SK-N-SH	FALSE	36	GRCh38	EP300
ENCFF099KPK	ENCSR714LYA	michael-snyder	ChIP-seq	EFO:0001182	cell line	ENCBS410VFQ	HEK293	TRUE	101	hg19	eGFP-PRDM2
ENCFF099PEP	ENCSR000AUG	bradley-bernstein	ChIP-seq	EFO:0001086	cell line	ENCBS160AAA	A549	FALSE	36	GRCh38	H2AFZ
ENCFF099SWT	ENCSR031KWR	michael-snyder	ChIP-seq	UBERON:0002369	tissue	ENCBS276BKM	adrenal gland	TRUE	100	GRCh38	POLR2A
ENCFF099ZWW	ENCSR000DSP	john-stamatoyannopoulos	ChIP-seq	EFO:0000315	in vitro differentiated cells	ENCBS173KZV	cardiac mesoderm	FALSE	36	hg19	H3K4me3
ENCFF100APY	ENCSR699PVC	michael-snyder	ChIP-seq	EFO:0002067	cell line	ENCBS538DYC	K562	TRUE	100	hg19	CBFA2T2
ENCFF100AQB	ENCSR000BIM	richard-myers	ChIP-seq	EFO:0002785	cell line	ENCBS388ENC	GM12891	FALSE	36	hg19	TAF1
ENCFF100BHP	ENCSR000FCR	peggy-farnham	ChIP-seq	EFO:0003072	cell line	ENCBS489AAA	SK-N-SH	FALSE	36	hg19	H3K4me1
ENCFF100EAO	ENCSR096KWU	michael-snyder	ChIP-seq	EFO:0001203	cell line	ENCBS547AXB	MCF-7	TRUE	100	hg19	ZNF207
ENCFF100EIH	ENCSR000BGH	richard-myers	ChIP-seq	EFO:0002784	cell line	ENCBS110ENC	GM12878	FALSE	36	GRCh38	Control
ENCFF100HQM	ENCSR000EDY	michael-snyder	ChIP-seq	EFO:0001187	cell line	ENCBS638AAA	HepG2	FALSE	36	hg19	BRCA1
ENCFF100HXA	ENCSR000ECC	michael-snyder	ChIP-seq	EFO:0003042	cell line	ENCBS854AAA	H1-hESC	FALSE	36	GRCh38	NRF1
ENCFF100KBH	ENCSR000DSS	john-stamatoyannopoulos	ChIP-seq	EFO:0005904	cell line	ENCBS920PVU	H7-hESC	FALSE	36	GRCh38	H3K36me3
ENCFF100KJA	ENCSR000AON	bradley-bernstein	ChIP-seq	CL:0002372	in vitro differentiated cells	ENCBS639UHS	myotube	FALSE	36	GRCh38	H3K79me2
ENCFF100KVY	ENCSR000BQE	richard-myers	ChIP-seq	EFO:0005718	cell line	ENCBS312UTV	Ishikawa	FALSE	36	hg19	CTCF
ENCFF100KZW	ENCSR559IOZ	michael-snyder	ChIP-seq	EFO:0001182	cell line	ENCBS206XBQ	HEK293	TRUE	101	GRCh38	eGFP-ZXDB
ENCFF100LIK	ENCSR859FDL	michael-snyder	ChIP-seq	EFO:0002784	cell line	ENCBS501RRP	GM12878	TRUE	100	hg19	ZNF687
ENCFF100PTE	ENCSR932KYH	xiang-dong-fu	ChIP-seq	EFO:0002067	cell line	ENCBS158SWP	K562	FALSE	40	GRCh38	Control
ENCFF100SSC	ENCSR545RWZ	xiang-dong-fu	ChIP-seq	EFO:0001187	cell line	ENCBS367TIL	HepG2	FALSE	40	hg19	Control
ENCFF100TXJ	ENCSR000BPA	richard-myers	ChIP-seq	EFO:0003072	cell line	ENCBS428ENC	SK-N-SH	FALSE	36	GRCh38	POLR2AphosphoS5
ENCFF100UEE	ENCSR000FCQ	peggy-farnham	ChIP-seq	EFO:0002824	cell line	ENCBS472AAA	HCT116	FALSE	36	GRCh38	H3K36me3
ENCFF100ZMU	ENCSR472SEY	bradley-bernstein	ChIP-seq	CL:0000103	in vitro differentiated cells	ENCBS374AAA	bipolar neuron	TRUE	76	hg19	H3K27me3
ENCFF101BHJ	ENCSR732PJX	michael-snyder	ChIP-seq	EFO:0002784	cell line	ENCBS607NAA	GM12878	TRUE	100	hg19	NKRF
ENCFF101BQK	ENCSR633OVO	richard-myers	ChIP-seq	EFO:0001187	cell line	ENCBS252JAW	HepG2	FALSE	76	hg19	3xFLAG-RFX3
ENCFF101CWO	ENCSR484MFB	bradley-bernstein	ChIP-seq	CL:0000182	in vitro differentiated cells	ENCBS520VFV	hepatocyte	FALSE	76	hg19	H3K9me2
ENCFF101DVO	ENCSR000EUN	peggy-farnham	ChIP-seq	EFO:0003042	cell line	ENCBS668AAA	H1-hESC	FALSE	36	GRCh38	ZNF274
ENCFF101EGM	ENCSR122LOZ	bradley-bernstein	ChIP-seq	UBERON:0001496	tissue	ENCBS328HPC	ascending aorta	FALSE	76	hg19	H3K4me3
ENCFF101FLH	ENCSR000AND	bradley-bernstein	ChIP-seq	EFO:0003042	cell line	ENCBS718AAA	H1-hESC	FALSE	36	GRCh38	H3K9ac
ENCFF101FNO	ENCSR000ATK	bradley-bernstein	ChIP-seq	EFO:0003042	cell line	ENCBS380OBH	H1-hESC	FALSE	36	hg19	PHF8
ENCFF101IZI	ENCSR503DPC	michael-snyder	ChIP-seq	EFO:0001182	cell line	ENCBS238NFD	HEK293	TRUE	101	GRCh38	eGFP-ZNF513
ENCFF101LKK	ENCSR000BGZ	richard-myers	ChIP-seq	EFO:0002784	cell line	ENCBS110ENC	GM12878	FALSE	36	GRCh38	TCF12
ENCFF101MMK	ENCSR550XZG	bradley-bernstein	ChIP-seq	CL:0000047	in vitro differentiated cells	ENCBS014DSD	neural stem progenitor cell	FALSE	36	GRCh38	H3K27me3
ENCFF101PTT	ENCSR000BNR	richard-myers	ChIP-seq	EFO:0003042	cell line	ENCBS111ENC	H1-hESC	FALSE	36	hg19	HDAC2
ENCFF101TND	ENCSR558XOU	bradley-bernstein	ChIP-seq	EFO:0007102	cell line	ENCBS448IJH	iPS-15b	FALSE	36	GRCh38	H3K9me3
ENCFF101VWL	ENCSR000EWZ	peggy-farnham	ChIP-seq	EFO:0005236	cell line	ENCBS810EWQ	NT2/D1	FALSE	36	GRCh38	H3K9me3
ENCFF101XWQ	ENCSR000EEH	michael-snyder	ChIP-seq	EFO:0001187	cell line	ENCBS638AAA	HepG2	FALSE	36	GRCh38	NRF1
ENCFF102CQQ	ENCSR956CTX	bing-ren	ChIP-seq	CL:0000047	in vitro differentiated cells	ENCBS805ZNK	neural stem progenitor cell	FALSE	36	GRCh38	H3K4me3
ENCFF102DQM	ENCSR076JBA	bradley-bernstein	ChIP-seq	EFO:0005907	cell line	ENCBS397COL	OCI-LY1	FALSE	36	hg19	H3K9ac
ENCFF102IZW	ENCSR236XRR	bradley-bernstein	ChIP-seq	EFO:0007102	cell line	ENCBS448IJH	iPS-15b	FALSE	36	hg19	H3K4me3
ENCFF102JFM	ENCSR000BLB	richard-myers	ChIP-seq	EFO:0005718	cell line	ENCBS336PJO	Ishikawa	FALSE	36	hg19	NR3C1
ENCFF102JRX	ENCSR760EGQ	bradley-bernstein	ChIP-seq	UBERON:0001150	tissue	ENCBS869MHP	body of pancreas	FALSE	76	GRCh38	H3K9me3
ENCFF102LCM	ENCSR000BIL	richard-myers	ChIP-seq	EFO:0002785	cell line	ENCBS388ENC	GM12891	FALSE	36	GRCh38	POLR2AphosphoS5
ENCFF102NUJ	ENCSR597VGC	michael-snyder	ChIP-seq	EFO:0002784	cell line	ENCBS802GDX	GM12878	TRUE	100	hg19	ETV6
ENCFF102OPY	ENCSR932ZMX	richard-myers	ChIP-seq	EFO:0007950	cell line	ENCBS373AAA	GM23338	FALSE	50	GRCh38	CTCF
ENCFF102PTL	ENCSR909HMT	michael-snyder	ChIP-seq	EFO:0001182	cell line	ENCBS073ZEX	HEK293	TRUE	101	hg19	eGFP-ZEB1
ENCFF102ROD	ENCSR000EFY	michael-snyder	ChIP-seq	EFO:0002067	cell line	ENCBS039ENC	K562	FALSE	36	hg19	ARID3A
ENCFF102RVF	ENCSR457PLC	xiang-dong-fu	ChIP-seq	EFO:0002067	cell line	ENCBS449AEF	K562	FALSE	40	GRCh38	Control
ENCFF102RWP	ENCSR574XEO	michael-snyder	ChIP-seq	EFO:0002067	cell line	ENCBS727RLP	K562	TRUE	100	hg19	NUFIP1
ENCFF102VEY	ENCSR036KFJ	bradley-bernstein	ChIP-seq	EFO:0007112	cell line	ENCBS708EFA	Loucy	FALSE	36	GRCh38	H3K4me1
ENCFF102VJO	ENCSR145TSJ	michael-snyder	ChIP-seq	EFO:0002067	cell line	ENCBS697XFI	K562	TRUE	100	GRCh38	ATF4
ENCFF102VQS	ENCSR035BZI	bing-ren	ChIP-seq	NTR:0000856	in vitro differentiated cells	ENCBS084NIJ	mesendoderm	FALSE	36	GRCh38	H4K5ac
ENCFF102WHV	ENCSR768JED	bradley-bernstein	ChIP-seq	EFO:0005907	cell line	ENCBS397COL	OCI-LY1	FALSE	36	GRCh38	H3K9me2
ENCFF102ZOS	ENCSR359NFW	kevin-white	ChIP-seq	EFO:0002067	cell line	ENCBS266WUA	K562	FALSE	50	GRCh38	eGFP-USF2
ENCFF102ZZG	ENCSR667RDX	michael-snyder	ChIP-seq	EFO:0002067	cell line	ENCBS302KJF	K562	TRUE	100	GRCh38	Control
ENCFF103AXO	ENCSR461LTR	bradley-bernstein	ChIP-seq	EFO:0005724	cell line	ENCBS205VYW	MM.1S	FALSE	36	hg19	H3K9me3
ENCFF103BEQ	ENCSR704IGU	richard-myers	ChIP-seq	EFO:0001187	cell line	ENCBS100SII	HepG2	FALSE	76	GRCh38	3xFLAG-ZGPAT
ENCFF103BSF	ENCSR000AST	bradley-bernstein	ChIP-seq	EFO:0001086	cell line	ENCBS160AAA	A549	FALSE	36	hg19	H3K4me3
ENCFF103CZU	ENCSR000FCC	richard-myers	ChIP-seq	EFO:0002067	cell line	ENCBS601AAA	K562	FALSE	50	hg19	NFE2
ENCFF103HTZ	ENCSR674SCQ	peggy-farnham	ChIP-seq	EFO:0002067	cell line	ENCBS933IRC	K562	TRUE	100	GRCh38	eGFP-ZNF354B
ENCFF103HWK	ENCSR469WAO	bradley-bernstein	ChIP-seq	EFO:0001086	cell line	ENCBS117POP	A549	FALSE	76	GRCh38	CBX2
ENCFF103MEZ	ENCSR220YXI	xiang-dong-fu	ChIP-seq	EFO:0002067	cell line	ENCBS075XHE	K562	FALSE	40	hg19	PRPF4
ENCFF103RBU	ENCSR000EFX	michael-snyder	ChIP-seq	EFO:0002067	cell line	ENCBS039ENC	K562	FALSE	36	GRCh38	MAZ
ENCFF103VPA	ENCSR649FPL	richard-myers	ChIP-seq	EFO:0001187	cell line	ENCBS485OKN	HepG2	FALSE	50	GRCh38	Control
ENCFF103YPC	ENCSR000AKV	bradley-bernstein	ChIP-seq	EFO:0002067	cell line	ENCBS674MPN	K562	FALSE	36	GRCh38	H3K9ac
ENCFF104AOW	ENCSR166KLM	bradley-bernstein	ChIP-seq	EFO:0007108	cell line	ENCBS606XXJ	iPS-20b	FALSE	36	GRCh38	H3K9ac
ENCFF104DRW	ENCSR013JVJ	michael-snyder	ChIP-seq	UBERON:0010414	tissue	ENCBS996THA	omental fat pad	TRUE	100	GRCh38	Control
ENCFF104EPZ	ENCSR910XKX	bradley-bernstein	ChIP-seq	EFO:0005719	cell line	ENCBS301UOD	Karpas-422	FALSE	36	GRCh38	H3K4me3
ENCFF104FDK	ENCSR986CDX	michael-snyder	ChIP-seq	EFO:0002067	cell line	ENCBS489ZOH	K562	FALSE	36	GRCh38	NEUROD1
ENCFF104KIS	ENCSR000DMP	vishwanath-iyer	ChIP-seq	EFO:0001203	cell line	ENCBS096ENC	MCF-7	FALSE	36	hg19	MYC
ENCFF104TRE	ENCSR019KPC	michael-snyder	ChIP-seq	EFO:0001187	cell line	ENCBS157PJQ	HepG2	TRUE	100	hg19	PLRG1
ENCFF104USR	ENCSR578CXC	richard-myers	ChIP-seq	EFO:0001187	cell line	ENCBS684NYN	HepG2	FALSE	76	hg19	3xFLAG-ZNF644
ENCFF104VVO	ENCSR171CAY	michael-snyder	ChIP-seq	EFO:0002067	cell line	ENCBS727RLP	K562	TRUE	100	GRCh38	E2F7
ENCFF104WBB	ENCSR283ZNI	michael-snyder	ChIP-seq	EFO:0002067	cell line	ENCBS357NWO	K562	TRUE	100	GRCh38	ZBTB8A
ENCFF104YCW	ENCSR000DWV	john-stamatoyannopoulos	ChIP-seq	CL:0000312	primary cell	ENCBS501AXW	keratinocyte	FALSE	36	hg19	H3K4me3
ENCFF105FME	ENCSR404BPV	michael-snyder	ChIP-seq	CL:0002319	in vitro differentiated cells	ENCBS980OYK	neural cell	TRUE	100	hg19	SMC3
ENCFF105HMV	ENCSR736ALU	bradley-bernstein	ChIP-seq	UBERON:0011907	tissue	ENCBS866HOM	gastrocnemius medialis	FALSE	76	hg19	H3K27ac
ENCFF105JWN	ENCSR883XRM	bradley-bernstein	ChIP-seq	CL:0000182	in vitro differentiated cells	ENCBS077RUJ	hepatocyte	FALSE	76	GRCh38	H2AFZ
ENCFF105LMV	ENCSR948YYZ	bradley-bernstein	ChIP-seq	UBERON:0011907	tissue	ENCBS693QTT	gastrocnemius medialis	FALSE	76	hg19	H3K27ac
ENCFF105MNZ	ENCSR000BQA	richard-myers	ChIP-seq	EFO:0001187	cell line	ENCBS114ENC	HepG2	FALSE	36	GRCh38	ZBTB7A
ENCFF105ROX	ENCSR143RMH	bradley-bernstein	ChIP-seq	CL:0000192	in vitro differentiated cells	ENCBS899TTJ	smooth muscle cell	FALSE	74	hg19	H3K27me3
ENCFF105WJU	ENCSR000BJT	richard-myers	ChIP-seq	EFO:0001086	cell line	ENCBS423ENC	A549	FALSE	36	GRCh38	NR3C1
ENCFF105XNT	ENCSR000EXW	peggy-farnham	ChIP-seq	CL:0000842	primary cell	ENCBS343AAA	mononuclear cell	FALSE	38	hg19	H3K27me3
ENCFF105XTZ	ENCSR638QHV	michael-snyder	ChIP-seq	EFO:0002067	cell line	ENCBS994WPS	K562	TRUE	100	hg19	ELF4
ENCFF105YMD	ENCSR482BBZ	michael-snyder	ChIP-seq	EFO:0001182	cell line	ENCBS300BBW	HEK293	TRUE	101	hg19	eGFP-GLIS1
ENCFF105ZMV	ENCSR902EEI	bing-ren	ChIP-seq	CL:0000134	in vitro differentiated cells	ENCBS783XLR	mesenchymal stem cell	FALSE	36	GRCh38	H3K4ac
ENCFF106BHY	ENCSR532KTI	kevin-white	ChIP-seq	EFO:0002067	cell line	ENCBS936ECY	K562	FALSE	50	GRCh38	eGFP-GTF2E2
ENCFF106EBG	ENCSR326AHF	michael-snyder	ChIP-seq	UBERON:0001150	tissue	ENCBS372UUZ	body of pancreas	TRUE	100	hg19	Control
ENCFF106GMN	ENCSR345EZN	richard-myers	ChIP-seq	EFO:0001187	cell line	ENCBS727VRH	HepG2	FALSE	50	hg19	Control
ENCFF106HDQ	ENCSR573OJP	michael-snyder	ChIP-seq	EFO:0001203	cell line	ENCBS448KAT	MCF-7	TRUE	100	GRCh38	NCOA3
ENCFF106ICW	ENCSR441VHN	michael-snyder	ChIP-seq	EFO:0002784	cell line	ENCBS607NAA	GM12878	TRUE	100	GRCh38	IKZF1
ENCFF106IJG	ENCSR000EGV	michael-snyder	ChIP-seq	EFO:0002067	cell line	ENCBS039ENC	K562	FALSE	36	hg19	BHLHE40
ENCFF106KDN	ENCSR997NGQ	michael-snyder	ChIP-seq	EFO:0002067	cell line	ENCBS389PVA	K562	TRUE	100	hg19	XRCC3
ENCFF106KWB	ENCSR530LYV	john-stamatoyannopoulos	ChIP-seq	UBERON:0000059	tissue	ENCBS802MPM	large intestine	FALSE	36	GRCh38	H3K36me3
ENCFF106PNW	ENCSR317MKR	bradley-bernstein	ChIP-seq	UBERON:0002113	tissue	ENCBS486NLG	kidney	FALSE	36	GRCh38	H3K9ac
ENCFF106RXX	ENCSR747VNS	michael-snyder	ChIP-seq	UBERON:0001159	tissue	ENCBS835BNK	sigmoid colon	TRUE	100	hg19	Control
ENCFF106SIO	ENCSR200CUA	michael-snyder	ChIP-seq	EFO:0001203	cell line	ENCBS957OEW	MCF-7	TRUE	100	GRCh38	HDGF
ENCFF106SSM	ENCSR258SXK	xiang-dong-fu	ChIP-seq	EFO:0001187	cell line	ENCBS950TLN	HepG2	FALSE	40	GRCh38	SFPQ
ENCFF106TAT	ENCSR238QRG	michael-snyder	ChIP-seq	EFO:0001187	cell line	ENCBS591PPP	HepG2	TRUE	100	GRCh38	TBX3
ENCFF106YAJ	ENCSR486PWP	bing-ren	ChIP-seq	CL:0000351	in vitro differentiated cells	ENCBS392DBQ	trophoblast cell	FALSE	36	hg19	H3K79me2
ENCFF106YJX	ENCSR000AMX	bradley-bernstein	ChIP-seq	CL:0002553	primary cell	ENCBS339AAA	fibroblast of lung	FALSE	36	GRCh38	H3K9ac
ENCFF107BYB	ENCSR103GAK	michael-snyder	ChIP-seq	EFO:0001182	cell line	ENCBS632ODA	HEK293	TRUE	101	GRCh38	eGFP-ZNF175
ENCFF107CVP	ENCSR776EAH	bradley-bernstein	ChIP-seq	UBERON:0011907	tissue	ENCBS866HOM	gastrocnemius medialis	FALSE	76	GRCh38	H3K4me1
ENCFF107DSL	ENCSR588MQZ	michael-snyder	ChIP-seq	EFO:0001182	cell line	ENCBS486TOY	HEK293	TRUE	101	hg19	eGFP-ZNF626
ENCFF107DVQ	ENCSR178NTX	kevin-white	ChIP-seq	EFO:0002067	cell line	ENCBS544POC	K562	FALSE	50	hg19	eGFP-CUX1
ENCFF107GQH	ENCSR000ASO	bradley-bernstein	ChIP-seq	CL:0001054	primary cell	ENCBS865RXK	CD14-positive monocyte	FALSE	36	GRCh38	H3K79me2
ENCFF107GTG	ENCSR189XIE	bradley-bernstein	ChIP-seq	CL:0000192	in vitro differentiated cells	ENCBS780PCJ	smooth muscle cell	FALSE	76	hg19	H4K20me1
ENCFF107HRF	ENCSR506HXN	michael-snyder	ChIP-seq	EFO:0001187	cell line	ENCBS577XCP	HepG2	TRUE	100	GRCh38	TRIM22
ENCFF107IFK	ENCSR001SHB	bing-ren	ChIP-seq	UBERON:0000945	tissue	ENCBS441WEO	stomach	FALSE	36	hg19	H3K27ac
ENCFF107KVL	ENCSR000DQV	john-stamatoyannopoulos	ChIP-seq	EFO:0002783	cell line	ENCBS185XLT	GM06990	FALSE	36	hg19	H3K4me3
ENCFF107LJJ	ENCSR000DRI	john-stamatoyannopoulos	ChIP-seq	EFO:0005341	cell line	ENCBS480ERX	GM12868	FALSE	36	hg19	CTCF
ENCFF107MGS	ENCSR074VAI	michael-snyder	ChIP-seq	EFO:0001182	cell line	ENCBS853XGC	HEK293	TRUE	101	GRCh38	eGFP-ZIK1
ENCFF107MLR	ENCSR835TCD	michael-snyder	ChIP-seq	EFO:0002067	cell line	ENCBS422AAA	K562	TRUE	100	hg19	eGFP-HDAC8
ENCFF107OBT	ENCSR975GZA	bradley-bernstein	ChIP-seq	EFO:0003072	cell line	ENCBS500EWH	SK-N-SH	TRUE	76	hg19	H3K4me3
ENCFF107PCV	ENCSR032EZQ	xiang-dong-fu	ChIP-seq	EFO:0001187	cell line	ENCBS423ZZH	HepG2	FALSE	40	GRCh38	Control
ENCFF107SFO	ENCSR000DKP	vishwanath-iyer	ChIP-seq	EFO:0005334	cell line	ENCBS183AAA	GM10248	FALSE	51	GRCh38	CTCF
ENCFF107SKX	ENCSR000EEN	michael-snyder	ChIP-seq	EFO:0001187	cell line	ENCBS950MSQ	HepG2	FALSE	36	hg19	rabbit-IgG-control
ENCFF107TCL	ENCSR738LBP	bing-ren	ChIP-seq	UBERON:0002370	tissue	ENCBS672KLQ	thymus	FALSE	36	GRCh38	H3K4me3
ENCFF107VJA	ENCSR076YPO	richard-myers	ChIP-seq	EFO:0002067	cell line	ENCBS577JGM	K562	FALSE	50	hg19	RNF2
ENCFF108BMA	ENCSR968GYD	bradley-bernstein	ChIP-seq	UBERON:0010414	tissue	ENCBS368SNX	omental fat pad	FALSE	76	hg19	Control
ENCFF108CVW	ENCSR812GLE	michael-snyder	ChIP-seq	CL:1001606	primary cell	ENCBS389AUD	foreskin keratinocyte	TRUE	101	GRCh38	H3K27me3
ENCFF108EFL	ENCSR000BLQ	richard-myers	ChIP-seq	EFO:0003072	cell line	ENCBS404ENC	SK-N-SH	FALSE	36	hg19	Control
ENCFF108FPL	ENCSR237LVA	richard-myers	ChIP-seq	EFO:0001187	cell line	ENCBS515IJA	HepG2	FALSE	50	hg19	Control
ENCFF108HZT	ENCSR000AKW	bradley-bernstein	ChIP-seq	EFO:0002067	cell line	ENCBS639AAA	K562	FALSE	36	GRCh38	H3K9me1
ENCFF108LUT	ENCSR631RJR	bradley-bernstein	ChIP-seq	EFO:0003042	cell line	ENCBS428NIG	H1-hESC	FALSE	36	GRCh38	H3K4me1
ENCFF108NWA	ENCSR635XLM	richard-myers	ChIP-seq	UBERON:0008952	tissue	ENCBS226JGR	upper lobe of left lung	TRUE	76	hg19	EP300
ENCFF108PTX	ENCSR262LFG	john-stamatoyannopoulos	ChIP-seq	UBERON:0002240	tissue	ENCBS741NCL	spinal cord	FALSE	36	GRCh38	H3K9me3
ENCFF108SDD	ENCSR155KHM	michael-snyder	ChIP-seq	EFO:0002067	cell line	ENCBS465MWC	K562	TRUE	100	GRCh38	ARNT
ENCFF108SNZ	ENCSR603REQ	xiang-dong-fu	ChIP-seq	EFO:0002067	cell line	ENCBS531SJK	K562	FALSE	40	GRCh38	PCBP2
ENCFF108SOQ	ENCSR475NOQ	bradley-bernstein	ChIP-seq	UBERON:0002046	tissue	ENCBS586UUR	thyroid gland	FALSE	76	hg19	Control
ENCFF108WAD	ENCSR000DJW	kevin-white	ChIP-seq	EFO:0002067	cell line	ENCBS875VQC	K562	FALSE	36	hg19	eGFP-NR4A1
ENCFF108XIF	ENCSR377KDN	bing-ren	ChIP-seq	UBERON:0002084	tissue	ENCBS663RCE	heart left ventricle	FALSE	36	GRCh38	H3K4me3
ENCFF108XXY	ENCSR000AOK	bradley-bernstein	ChIP-seq	EFO:0001187	cell line	ENCBS295NFS	HepG2	FALSE	36	GRCh38	H2AFZ
ENCFF109CSY	ENCSR213TIR	bing-ren	ChIP-seq	CL:0000351	in vitro differentiated cells	ENCBS749EOK	trophoblast cell	FALSE	36	hg19	H2BK5ac
ENCFF109JOK	ENCSR437QMD	bing-ren	ChIP-seq	UBERON:0000945	tissue	ENCBS578HBL	stomach	FALSE	36	hg19	H3K27ac
ENCFF109MTP	ENCSR837SUQ	bradley-bernstein	ChIP-seq	EFO:0007112	cell line	ENCBS170DPY	Loucy	FALSE	36	GRCh38	H3K36me3
ENCFF109OKE	ENCSR350YQC	bing-ren	ChIP-seq	CL:0000134	in vitro differentiated cells	ENCBS783XLR	mesenchymal stem cell	FALSE	36	hg19	H4K8ac
ENCFF109OWW	ENCSR099NCH	michael-snyder	ChIP-seq	EFO:0002067	cell line	ENCBS831ATS	K562	TRUE	100	GRCh38	ZNF24
ENCFF109PJP	ENCSR559IOZ	michael-snyder	ChIP-seq	EFO:0001182	cell line	ENCBS242RIC	HEK293	TRUE	101	hg19	eGFP-ZXDB
ENCFF109RHS	ENCSR850RVA	bradley-bernstein	ChIP-seq	UBERON:0001323	tissue	ENCBS248LIK	tibial nerve	FALSE	76	GRCh38	H3K4me1
ENCFF109RLL	ENCSR226QQM	richard-myers	ChIP-seq	EFO:0001187	cell line	ENCBS541WDY	HepG2	FALSE	76	GRCh38	3xFLAG-NFIA
ENCFF110BDU	ENCSR124GAS	bradley-bernstein	ChIP-seq	UBERON:0001211	tissue	ENCBS766ILR	Peyer's patch	FALSE	76	GRCh38	Control
ENCFF110BTC	ENCSR080XUB	john-stamatoyannopoulos	ChIP-seq	CL:0001054	primary cell	ENCBS945EIT	CD14-positive monocyte	FALSE	36	hg19	H3K27me3
ENCFF110FDC	ENCSR782WRO	michael-snyder	ChIP-seq	EFO:0002067	cell line	ENCBS489ZOH	K562	FALSE	36	GRCh38	BMI1
ENCFF110JPO	ENCSR354XWM	bradley-bernstein	ChIP-seq	CL:0000047	in vitro differentiated cells	ENCBS405AJM	neural stem progenitor cell	FALSE	36	hg19	H3K4me3
ENCFF110LOM	ENCSR819ATC	michael-snyder	ChIP-seq	EFO:0002784	cell line	ENCBS595CWJ	GM12878	FALSE	36	GRCh38	MYB
ENCFF110QNK	ENCSR131IUA	bing-ren	ChIP-seq	EFO:0003042	cell line	ENCBS984IPH	H1-hESC	FALSE	36	GRCh38	Control
ENCFF110QRO	ENCSR000DJX	kevin-white	ChIP-seq	EFO:0002067	cell line	ENCBS349TGF	K562	FALSE	36	GRCh38	eGFP-JUND
ENCFF110QXG	ENCSR021FSY	john-stamatoyannopoulos	ChIP-seq	CL:0000623	primary cell	ENCBS439LTB	natural killer cell	FALSE	36	GRCh38	H3K9me3
ENCFF110SQW	ENCSR328AVV	bradley-bernstein	ChIP-seq	EFO:0005723	cell line	ENCBS372AAA	GM23248	TRUE	76	hg19	H3K9me2
ENCFF110UIN	ENCSR000DSG	john-stamatoyannopoulos	ChIP-seq	EFO:0000315	in vitro differentiated cells	ENCBS138XIW	cardiac mesoderm	FALSE	36	GRCh38	H3K36me3
ENCFF110WTS	ENCSR183AXJ	xiang-dong-fu	ChIP-seq	EFO:0001187	cell line	ENCBS662TZZ	HepG2	FALSE	40	GRCh38	HNRNPUL1
ENCFF110XXU	ENCSR185OHN	bradley-bernstein	ChIP-seq	EFO:0003072	cell line	ENCBS500EWH	SK-N-SH	TRUE	76	hg19	Control
ENCFF111AMD	ENCSR922FLS	bradley-bernstein	ChIP-seq	EFO:0005723	cell line	ENCBS372AAA	GM23248	TRUE	76	hg19	Control
ENCFF111BKP	ENCSR000ANA	bradley-bernstein	ChIP-seq	EFO:0003042	cell line	ENCBS718AAA	H1-hESC	FALSE	36	hg19	H3K4me1
ENCFF111DMT	ENCSR000ECB	michael-snyder	ChIP-seq	EFO:0003042	cell line	ENCBS854AAA	H1-hESC	FALSE	36	GRCh38	TBP
ENCFF111FGZ	ENCSR000DTX	john-stamatoyannopoulos	ChIP-seq	EFO:0002791	cell line	ENCBS031GUL	HeLa-S3	FALSE	36	hg19	Control
ENCFF111JJX	ENCSR021DJC	michael-snyder	ChIP-seq	EFO:0001182	cell line	ENCBS941THM	HEK293	TRUE	101	GRCh38	eGFP-BCL11A
ENCFF111NTK	ENCSR505OPZ	bing-ren	ChIP-seq	EFO:0007096	cell line	ENCBS972ZOZ	iPS DF 19.11	FALSE	36	GRCh38	H3K27ac
ENCFF111TOF	ENCSR475NOQ	bradley-bernstein	ChIP-seq	UBERON:0002046	tissue	ENCBS586UUR	thyroid gland	FALSE	76	GRCh38	Control
ENCFF111WZN	ENCSR124AIG	michael-snyder	ChIP-seq	EFO:0001196	cell line	ENCBS470SXX	IMR-90	FALSE	36	hg19	FOS
ENCFF111YNK	ENCSR173EEH	michael-snyder	ChIP-seq	EFO:0001203	cell line	ENCBS028FSB	MCF-7	TRUE	100	hg19	COPS2
ENCFF111YZR	ENCSR000DMH	vishwanath-iyer	ChIP-seq	UBERON:0002048	tissue	ENCBS139AAA	lung	FALSE	51	GRCh38	CTCF
ENCFF111ZBD	ENCSR697YSL	john-stamatoyannopoulos	ChIP-seq	UBERON:0000945	tissue	ENCBS956XJM	stomach	FALSE	36	hg19	H3K36me3
ENCFF111ZMG	ENCSR000ATB	bradley-bernstein	ChIP-seq	CL:0002618	primary cell	ENCBS717AAA	endothelial cell of umbilical vein	FALSE	36	GRCh38	H3K9me3
ENCFF112ARH	ENCSR594SMP	michael-snyder	ChIP-seq	EFO:0002067	cell line	ENCBS185MQS	K562	TRUE	100	hg19	PHF20
ENCFF112DFJ	ENCSR000EGC	michael-snyder	ChIP-seq	EFO:0002067	cell line	ENCBS039ENC	K562	FALSE	36	GRCh38	RCOR1
ENCFF112DZQ	ENCSR004ZWW	bing-ren	ChIP-seq	EFO:0001196	cell line	ENCBS982GUC	IMR-90	FALSE	36	GRCh38	H4K8ac
ENCFF112EJH	ENCSR419BDT	john-stamatoyannopoulos	ChIP-seq	UBERON:0001987	tissue	ENCBS019YGN	placenta	FALSE	36	GRCh38	H3K4me3
ENCFF112IUU	ENCSR000ATO	bradley-bernstein	ChIP-seq	EFO:0001086	cell line	ENCBS160AAA	A549	FALSE	36	GRCh38	H3K4me2
ENCFF112OEB	ENCSR328AHC	bradley-bernstein	ChIP-seq	EFO:0002074	cell line	ENCBS451OVM	PC-3	FALSE	36	hg19	Control
ENCFF112PBS	ENCSR440BZV	bing-ren	ChIP-seq	EFO:0003045	cell line	ENCBS808UWK	H9	FALSE	36	GRCh38	H3K14ac
ENCFF112QNF	ENCSR921JFJ	michael-snyder	ChIP-seq	UBERON:0001211	tissue	ENCBS404OGY	Peyer's patch	TRUE	100	hg19	Control
ENCFF112RYO	ENCSR000DOR	kevin-struhl	ChIP-seq	EFO:0001200	cell line	ENCBS067ENC	MCF 10A	FALSE	36	GRCh38	E2F4
ENCFF112SEL	ENCSR996ESX	michael-snyder	ChIP-seq	EFO:0002067	cell line	ENCBS344LIE	K562	TRUE	100	GRCh38	NFRKB
ENCFF112SRH	ENCSR000AOH	bradley-bernstein	ChIP-seq	EFO:0002791	cell line	ENCBS655ARO	HeLa-S3	FALSE	36	hg19	H3K9ac
ENCFF112UBX	ENCSR725VFL	michael-snyder	ChIP-seq	EFO:0002784	cell line	ENCBS607NAA	GM12878	TRUE	100	GRCh38	TCF12
ENCFF112UFC	ENCSR465BWW	xiang-dong-fu	ChIP-seq	EFO:0001187	cell line	ENCBS692AEI	HepG2	FALSE	40	hg19	SRSF1
ENCFF112UNI	ENCSR781EQJ	michael-snyder	ChIP-seq	EFO:0001182	cell line	ENCBS608CNR	HEK293	TRUE	101	GRCh38	eGFP-ZBTB48
ENCFF112WHF	ENCSR000BQY	richard-myers	ChIP-seq	EFO:0002067	cell line	ENCBS109ENC	K562	FALSE	36	GRCh38	PML
ENCFF112WKR	ENCSR738BJJ	bing-ren	ChIP-seq	EFO:0003045	cell line	ENCBS656LSW	H9	FALSE	36	GRCh38	H2BK12ac
ENCFF112XEQ	ENCSR000AUV	bradley-bernstein	ChIP-seq	CL:0000236	primary cell	ENCBS836CYW	B cell	FALSE	36	GRCh38	CTCF
ENCFF112YSB	ENCSR445PDR	michael-snyder	ChIP-seq	EFO:0001182	cell line	ENCBS320GSB	HEK293	TRUE	101	GRCh38	eGFP-GFI1B
ENCFF112YUX	ENCSR000BLP	richard-myers	ChIP-seq	EFO:0002067	cell line	ENCBS109ENC	K562	FALSE	36	hg19	MAX
ENCFF113CDP	ENCSR811JJM	michael-snyder	ChIP-seq	EFO:0001182	cell line	ENCBS620EBJ	HEK293	TRUE	101	GRCh38	eGFP-ZNF19
ENCFF113CGU	ENCSR510NXV	bradley-bernstein	ChIP-seq	UBERON:0004550	tissue	ENCBS783BYN	gastroesophageal sphincter	FALSE	76	GRCh38	H3K4me3
ENCFF113DJS	ENCSR164RFI	bing-ren	ChIP-seq	EFO:0001196	cell line	ENCBS982GUC	IMR-90	FALSE	36	hg19	H4K91ac
ENCFF113EJS	ENCSR000ECA	michael-snyder	ChIP-seq	EFO:0003042	cell line	ENCBS854AAA	H1-hESC	FALSE	36	hg19	JUN
ENCFF113FRZ	ENCSR000ASW	bradley-bernstein	ChIP-seq	EFO:0007074	cell line	ENCBS688JZQ	DND-41	FALSE	36	GRCh38	EZH2
ENCFF113JVG	ENCSR000BNS	richard-myers	ChIP-seq	EFO:0003042	cell line	ENCBS111ENC	H1-hESC	FALSE	36	GRCh38	FOSL1
ENCFF113KAL	ENCSR000ASH	bradley-bernstein	ChIP-seq	EFO:0001086	cell line	ENCBS161AAA	A549	FALSE	36	GRCh38	H3K4me3
ENCFF113LQX	ENCSR000DYB	john-stamatoyannopoulos	ChIP-seq	EFO:0001260	cell line	ENCBS157XHV	WI38	FALSE	36	GRCh38	CTCF
ENCFF113NPW	ENCSR883AQJ	bing-ren	ChIP-seq	EFO:0003042	cell line	ENCBS497CZZ	H1-hESC	FALSE	36	hg19	H3K9me3
ENCFF113NRO	ENCSR925QAW	richard-myers	ChIP-seq	EFO:0001187	cell line	ENCBS094XDV	HepG2	FALSE	76	hg19	3xFLAG-HMG20B
ENCFF113NSD	ENCSR362CPB	bradley-bernstein	ChIP-seq	EFO:0001187	cell line	ENCBS011BYX	HepG2	TRUE	36	hg19	HDAC1
ENCFF113OAS	ENCSR555ZMV	xiang-dong-fu	ChIP-seq	EFO:0001187	cell line	ENCBS497AGN	HepG2	FALSE	40	hg19	AGO1
ENCFF113PPG	ENCSR000BPL	richard-myers	ChIP-seq	EFO:0002860	cell line	ENCBS426ENC	SK-N-MC	FALSE	36	GRCh38	POLR2AphosphoS5
ENCFF113QJM	ENCSR000AOC	bradley-bernstein	ChIP-seq	EFO:0002791	cell line	ENCBS075PNA	HeLa-S3	FALSE	36	GRCh38	H3K27ac
ENCFF113QYJ	ENCSR855LCA	richard-myers	ChIP-seq	EFO:0001187	cell line	ENCBS250DDC	HepG2	FALSE	50	GRCh38	Control
ENCFF113RIO	ENCSR927MXE	john-stamatoyannopoulos	ChIP-seq	UBERON:0000945	tissue	ENCBS956XJM	stomach	FALSE	36	hg19	Control
ENCFF113UPL	ENCSR777YSB	michael-snyder	ChIP-seq	EFO:0001182	cell line	ENCBS393FBB	HEK293	TRUE	101	hg19	eGFP-ZNF781
ENCFF114FFY	ENCSR000BIB	richard-myers	ChIP-seq	EFO:0002786	cell line	ENCBS055ENC	GM12892	FALSE	36	GRCh38	TAF1
ENCFF114FJW	ENCSR611CRY	bradley-bernstein	ChIP-seq	EFO:0005723	cell line	ENCBS367AAA	GM23248	FALSE	76	hg19	H3K79me2
ENCFF114GGP	ENCSR557JTZ	michael-snyder	ChIP-seq	EFO:0001203	cell line	ENCBS536NWC	MCF-7	TRUE	100	hg19	GTF2F1
ENCFF114IFP	ENCSR487BEW	bing-ren	ChIP-seq	UBERON:0002084	tissue	ENCBS457GBV	heart left ventricle	FALSE	36	GRCh38	H3K4me3
ENCFF114JZY	ENCSR931WLE	bradley-bernstein	ChIP-seq	CL:0000222	in vitro differentiated cells	ENCBS757PCM	mesodermal cell	FALSE	36	GRCh38	H3K27ac
ENCFF114KPN	ENCSR000FCM	peggy-farnham	ChIP-seq	EFO:0002713	cell line	ENCBS466AAA	Panc1	FALSE	36	GRCh38	H3K36me3
ENCFF114NVD	ENCSR489DUV	bradley-bernstein	ChIP-seq	UBERON:0001114	tissue	ENCBS536THV	right lobe of liver	FALSE	76	GRCh38	H3K4me1
ENCFF114ODP	ENCSR000ASS	bradley-bernstein	ChIP-seq	EFO:0001086	cell line	ENCBS161AAA	A549	FALSE	36	GRCh38	Control
ENCFF114QPX	ENCSR000EXH	peggy-farnham	ChIP-seq	EFO:0005236	cell line	ENCBS810EWQ	NT2/D1	FALSE	32	GRCh38	SUZ12
ENCFF114RKD	ENCSR262NQD	bradley-bernstein	ChIP-seq	EFO:0007083	cell line	ENCBS203SNR	HUES48	FALSE	36	hg19	H3K27me3
ENCFF114RUT	ENCSR000BVN	richard-myers	ChIP-seq	EFO:0001187	cell line	ENCBS114ENC	HepG2	FALSE	50	hg19	ZEB1
ENCFF114RYR	ENCSR687UKL	bing-ren	ChIP-seq	CL:0000351	in vitro differentiated cells	ENCBS376RZJ	trophoblast cell	FALSE	36	GRCh38	Control
ENCFF114SKS	ENCSR000BRB	richard-myers	ChIP-seq	EFO:0001086	cell line	ENCBS165AAA	A549	FALSE	36	hg19	CREB1
ENCFF114UET	ENCSR000ALZ	bradley-bernstein	ChIP-seq	CL:0002327	primary cell	ENCBS045GHW	mammary epithelial cell	FALSE	36	hg19	H3K9ac
ENCFF114UOJ	ENCSR446ZCY	bradley-bernstein	ChIP-seq	CL:0000223	in vitro differentiated cells	ENCBS552VWT	endodermal cell	FALSE	36	hg19	H3K4me3
ENCFF114URN	ENCSR770WSE	bradley-bernstein	ChIP-seq	UBERON:0008367	tissue	ENCBS433LAO	breast epithelium	FALSE	76	GRCh38	H3K27me3
ENCFF114WOS	ENCSR101FJU	michael-snyder	ChIP-seq	EFO:0001187	cell line	ENCBS522AAA	HepG2	FALSE	36	GRCh38	ZNF384
ENCFF114YIF	ENCSR000EXX	peggy-farnham	ChIP-seq	EFO:0002324	cell line	ENCBS260AAA	Raji	FALSE	36	GRCh38	POLR2A
ENCFF114YKN	ENCSR464KFG	michael-snyder	ChIP-seq	EFO:0001182	cell line	ENCBS212ZLO	HEK293	TRUE	101	hg19	eGFP-ZNF140
ENCFF115BME	ENCSR005NMT	michael-snyder	ChIP-seq	EFO:0002067	cell line	ENCBS425AAA	K562	TRUE	100	GRCh38	eGFP-ID3
ENCFF115EOK	ENCSR610IYQ	bradley-bernstein	ChIP-seq	EFO:0001203	cell line	ENCBS967MVZ	MCF-7	FALSE	36	GRCh38	H3K36me3
ENCFF115HFB	ENCSR000BKI	richard-myers	ChIP-seq	EFO:0005718	cell line	ENCBS312UTV	Ishikawa	FALSE	36	hg19	POLR2A
ENCFF115HTK	ENCSR930HLX	bradley-bernstein	ChIP-seq	UBERON:0001515	tissue	ENCBS294RTL	thoracic aorta	FALSE	76	hg19	H3K4me3
ENCFF115JJS	ENCSR726ZZX	bradley-bernstein	ChIP-seq	EFO:0007070	cell line	ENCBS827JIC	ACC112	FALSE	36	hg19	H3K4me1
ENCFF115MLX	ENCSR000EUS	peggy-farnham	ChIP-seq	EFO:0002824	cell line	ENCBS409MTT	HCT116	FALSE	36	hg19	H3K4me1
ENCFF115NAM	ENCSR000FCG	peggy-farnham	ChIP-seq	EFO:0001182	cell line	ENCBS482AAA	HEK293	FALSE	36	GRCh38	H3K4me1
ENCFF115PDK	ENCSR327JOJ	bing-ren	ChIP-seq	NTR:0000856	in vitro differentiated cells	ENCBS084NIJ	mesendoderm	FALSE	36	hg19	H2BK5ac
ENCFF115QJZ	ENCSR000DUM	john-stamatoyannopoulos	ChIP-seq	EFO:0005710	cell line	ENCBS411AMC	HFF-Myc	FALSE	36	GRCh38	CTCF
ENCFF115RLN	ENCSR000EXG	peggy-farnham	ChIP-seq	EFO:0005236	cell line	ENCBS810EWQ	NT2/D1	FALSE	32	GRCh38	YY1
ENCFF115TTE	ENCSR462XRE	bing-ren	ChIP-seq	EFO:0003042	cell line	ENCBS984IPH	H1-hESC	FALSE	36	GRCh38	H2BK20ac
ENCFF115UBM	ENCSR000DRW	john-stamatoyannopoulos	ChIP-seq	EFO:0002784	cell line	ENCBS734TTU	GM12878	FALSE	36	hg19	H3K36me3
ENCFF115UHU	ENCSR000ASD	bradley-bernstein	ChIP-seq	CL:0002618	primary cell	ENCBS859WPH	endothelial cell of umbilical vein	FALSE	36	GRCh38	H3K79me2
ENCFF115UJX	ENCSR000BKR	richard-myers	ChIP-seq	EFO:0002067	cell line	ENCBS109ENC	K562	FALSE	36	GRCh38	POLR2AphosphoS5
ENCFF115VTJ	ENCSR077DKV	richard-myers	ChIP-seq	EFO:0002067	cell line	ENCBS316CKF	K562	FALSE	50	hg19	CREM
ENCFF115WLQ	ENCSR157TCS	michael-snyder	ChIP-seq	EFO:0002067	cell line	ENCBS344LIE	K562	TRUE	100	hg19	SMARCE1
ENCFF115YFR	ENCSR150XYW	kevin-white	ChIP-seq	EFO:0002067	cell line	ENCBS309IBB	K562	FALSE	50	GRCh38	Control
ENCFF115ZGZ	ENCSR000ANC	bradley-bernstein	ChIP-seq	EFO:0003042	cell line	ENCBS718AAA	H1-hESC	FALSE	36	GRCh38	H3K4me2
ENCFF116EPL	ENCSR725VFL	michael-snyder	ChIP-seq	EFO:0002784	cell line	ENCBS436SAI	GM12878	TRUE	100	GRCh38	TCF12
ENCFF116HSG	ENCSR096KWU	michael-snyder	ChIP-seq	EFO:0001203	cell line	ENCBS959SHH	MCF-7	TRUE	100	GRCh38	ZNF207
ENCFF116ICU	ENCSR000DWN	john-stamatoyannopoulos	ChIP-seq	EFO:0002798	cell line	ENCBS390ENC	NB4	FALSE	36	GRCh38	CTCF
ENCFF116QLL	ENCSR244ZAO	richard-myers	ChIP-seq	UBERON:0001159	tissue	ENCBS538MFJ	sigmoid colon	TRUE	76	hg19	EP300
ENCFF117ALF	ENCSR872EVQ	xiang-dong-fu	ChIP-seq	EFO:0001187	cell line	ENCBS034PYO	HepG2	FALSE	40	hg19	PCBP1
ENCFF117CDU	ENCSR018MQH	michael-snyder	ChIP-seq	EFO:0001203	cell line	ENCBS697UNO	MCF-7	TRUE	100	GRCh38	ZNF579
ENCFF117CKT	ENCSR845BCL	kevin-white	ChIP-seq	EFO:0002067	cell line	ENCBS967JDE	K562	FALSE	50	hg19	eGFP-ZNF639
ENCFF117CNE	ENCSR625ORP	xiang-dong-fu	ChIP-seq	EFO:0001187	cell line	ENCBS781AWJ	HepG2	FALSE	40	GRCh38	SYNCRIP
ENCFF117DPL	ENCSR768VNZ	michael-snyder	ChIP-seq	EFO:0001182	cell line	ENCBS290EEM	HEK293	TRUE	101	GRCh38	eGFP-ZSCAN30
ENCFF117FPW	ENCSR000BKC	richard-myers	ChIP-seq	EFO:0003042	cell line	ENCBS111ENC	H1-hESC	FALSE	36	hg19	ATF3
ENCFF117GZZ	ENCSR315NAC	michael-snyder	ChIP-seq	EFO:0002071	cell line	ENCBS918PKZ	LNCAP	TRUE	100	GRCh38	CTCF
ENCFF117IWF	ENCSR000BNO	richard-myers	ChIP-seq	EFO:0001247	cell line	ENCBS597ENC	T47D	FALSE	36	hg19	CTCF
ENCFF117KAP	ENCSR031URL	xiang-dong-fu	ChIP-seq	EFO:0001187	cell line	ENCBS423OQV	HepG2	FALSE	40	GRCh38	XRCC5
ENCFF117LCX	ENCSR979QYJ	michael-snyder	ChIP-seq	EFO:0002067	cell line	ENCBS626VGF	K562	TRUE	100	hg19	MNT
ENCFF117NTL	ENCSR659SCK	michael-snyder	ChIP-seq	EFO:0001187	cell line	ENCBS632SNG	HepG2	TRUE	100	GRCh38	TOE1
ENCFF117OSG	ENCSR000BJW	richard-myers	ChIP-seq	EFO:0003042	cell line	ENCBS111ENC	H1-hESC	FALSE	36	hg19	RXRA
ENCFF117URS	ENCSR730FLZ	bradley-bernstein	ChIP-seq	EFO:0007076	cell line	ENCBS599JGY	ES-I3	FALSE	36	GRCh38	H3K4me1
ENCFF118ACN	ENCSR213SMK	bing-ren	ChIP-seq	UBERON:0001159	tissue	ENCBS439PDF	sigmoid colon	FALSE	36	GRCh38	H3K27ac
ENCFF118APQ	ENCSR000DNC	vishwanath-iyer	ChIP-seq	CL:0000312	primary cell	ENCBS611ENC	keratinocyte	FALSE	36	GRCh38	CTCF
ENCFF118EDE	ENCSR944QSH	bing-ren	ChIP-seq	UBERON:0002108	tissue	ENCBS372PVX	small intestine	FALSE	36	hg19	H3K4me3
ENCFF118ENS	ENCSR000BPR	richard-myers	ChIP-seq	EFO:0003072	cell line	ENCBS428ENC	SK-N-SH	FALSE	36	GRCh38	Control
ENCFF118ESN	ENCSR247PYK	bradley-bernstein	ChIP-seq	CL:0000103	in vitro differentiated cells	ENCBS369AAA	bipolar neuron	TRUE	76	GRCh38	H3K9me3
ENCFF118FTD	ENCSR949IWY	michael-snyder	ChIP-seq	EFO:0001203	cell line	ENCBS523HSQ	MCF-7	TRUE	100	hg19	PAX8
ENCFF118IIC	ENCSR791AYW	michael-snyder	ChIP-seq	UBERON:0002084	tissue	ENCBS410KPZ	heart left ventricle	TRUE	100	hg19	CTCF
ENCFF118JCQ	ENCSR627TNG	bradley-bernstein	ChIP-seq	EFO:0002167	cell line	ENCBS100ZVH	DOHH2	FALSE	36	hg19	H3K9me3
ENCFF118PCC	ENCSR000DPU	john-stamatoyannopoulos	ChIP-seq	NTR:0000480	cell line	ENCBS697FJI	AG09319	FALSE	36	hg19	H3K4me3
ENCFF118SOA	ENCSR119VCX	michael-snyder	ChIP-seq	EFO:0002067	cell line	ENCBS562NAQ	K562	TRUE	100	GRCh38	PHF21A
ENCFF118UDI	ENCSR455JUO	bradley-bernstein	ChIP-seq	UBERON:0002369	tissue	ENCBS137LDS	adrenal gland	FALSE	76	GRCh38	H3K4me1
ENCFF118VIO	ENCSR000AQG	bradley-bernstein	ChIP-seq	EFO:0002067	cell line	ENCBS674MPN	K562	FALSE	36	hg19	HDAC2
ENCFF118ZXQ	ENCSR000ANQ	bradley-bernstein	ChIP-seq	CL:0000515	primary cell	ENCBS023XCT	skeletal muscle myoblast	FALSE	36	GRCh38	H3K79me2
ENCFF119AKS	ENCSR052PTN	xiang-dong-fu	ChIP-seq	EFO:0002067	cell line	ENCBS789RGF	K562	FALSE	40	hg19	PCBP1
ENCFF119FHJ	ENCSR000EVH	peggy-farnham	ChIP-seq	EFO:0002791	cell line	ENCBS500SDW	HeLa-S3	FALSE	32	hg19	Control
ENCFF119JZC	ENCSR431TLD	michael-snyder	ChIP-seq	EFO:0001203	cell line	ENCBS540TUZ	MCF-7	TRUE	100	GRCh38	SMARCE1
ENCFF119LQA	ENCSR299CAV	michael-snyder	ChIP-seq	UBERON:0008367	tissue	ENCBS114DQJ	breast epithelium	TRUE	100	hg19	POLR2A
ENCFF119YYL	ENCSR908DTR	bradley-bernstein	ChIP-seq	UBERON:0002046	tissue	ENCBS050AKF	thyroid gland	FALSE	76	hg19	H3K36me3
ENCFF119ZDI	ENCSR249BHQ	michael-snyder	ChIP-seq	EFO:0002067	cell line	ENCBS596DHR	K562	TRUE	100	GRCh38	ZNF592
ENCFF119ZDZ	ENCSR660IQS	bradley-bernstein	ChIP-seq	EFO:0005719	cell line	ENCBS171YVY	Karpas-422	FALSE	37	hg19	H3K27ac
ENCFF120CKM	ENCSR000BLV	richard-myers	ChIP-seq	EFO:0001187	cell line	ENCBS114ENC	HepG2	FALSE	36	hg19	SRF
ENCFF120DRY	ENCSR000DRF	john-stamatoyannopoulos	ChIP-seq	EFO:0005339	cell line	ENCBS210AAA	GM12866	FALSE	36	hg19	CTCF
ENCFF120GKA	ENCSR000DOY	kevin-struhl	ChIP-seq	EFO:0001200	cell line	ENCBS066ENC	MCF 10A	FALSE	36	GRCh38	Control
ENCFF120INA	ENCSR000DSG	john-stamatoyannopoulos	ChIP-seq	EFO:0000315	in vitro differentiated cells	ENCBS138XIW	cardiac mesoderm	FALSE	36	hg19	H3K36me3
ENCFF120ITP	ENCSR121INC	bradley-bernstein	ChIP-seq	EFO:0003072	cell line	ENCBS018DDZ	SK-N-SH	TRUE	76	hg19	H3K9ac
ENCFF120JNQ	ENCSR027HML	bradley-bernstein	ChIP-seq	EFO:0006711	cell line	ENCBS304FAI	OCI-LY7	FALSE	36	GRCh38	CTCF
ENCFF120JUM	ENCSR000EHC	michael-snyder	ChIP-seq	EFO:0002067	cell line	ENCBS039ENC	K562	FALSE	36	hg19	GTF2F1
ENCFF120PFK	ENCSR559IFS	bradley-bernstein	ChIP-seq	EFO:0001221	cell line	ENCBS197CBA	NCI-H929	TRUE	76	GRCh38	H2AFZ
ENCFF120PPJ	ENCSR773IYZ	bradley-bernstein	ChIP-seq	EFO:0007950	cell line	ENCBS373AAA	GM23338	TRUE	76	hg19	Control
ENCFF120PSC	ENCSR604VWJ	michael-snyder	ChIP-seq	EFO:0001182	cell line	ENCBS184IBZ	HEK293	TRUE	101	hg19	eGFP-KLF7
ENCFF120QEA	ENCSR594AQO	bing-ren	ChIP-seq	CL:0000134	in vitro differentiated cells	ENCBS012DXH	mesenchymal stem cell	FALSE	36	hg19	H3K79me1
ENCFF120RXG	ENCSR535DIA	michael-snyder	ChIP-seq	EFO:0001182	cell line	ENCBS101WTD	HEK293	TRUE	101	GRCh38	eGFP-GLIS2
ENCFF120SIU	ENCSR000AMM	bradley-bernstein	ChIP-seq	CL:0002327	primary cell	ENCBS091ENC	mammary epithelial cell	FALSE	36	GRCh38	H4K20me1
ENCFF120VHV	ENCSR000AQM	bradley-bernstein	ChIP-seq	CL:0002372	in vitro differentiated cells	ENCBS276EMT	myotube	FALSE	36	GRCh38	H3K9me3
ENCFF120VQU	ENCSR157FDN	john-stamatoyannopoulos	ChIP-seq	UBERON:0000059	tissue	ENCBS802MPM	large intestine	FALSE	36	GRCh38	H3K27me3
ENCFF120XKW	ENCSR624GNZ	xiang-dong-fu	ChIP-seq	EFO:0001187	cell line	ENCBS297BHJ	HepG2	FALSE	40	GRCh38	SRSF9
ENCFF120YSP	ENCSR084AIG	xiang-dong-fu	ChIP-seq	EFO:0002067	cell line	ENCBS168OEK	K562	FALSE	40	GRCh38	Control
ENCFF120ZSN	ENCSR642HHF	bing-ren	ChIP-seq	UBERON:0002369	tissue	ENCBS428BRH	adrenal gland	FALSE	36	GRCh38	H3K27ac
ENCFF121DUE	ENCSR824WND	richard-myers	ChIP-seq	EFO:0002067	cell line	ENCBS601AAA	K562	FALSE	50	GRCh38	Control
ENCFF121EED	ENCSR000BRC	richard-myers	ChIP-seq	EFO:0001086	cell line	ENCBS423ENC	A549	FALSE	36	GRCh38	CREB1
ENCFF121EHH	ENCSR580LZO	bing-ren	ChIP-seq	EFO:0001196	cell line	ENCBS981IKS	IMR-90	FALSE	36	GRCh38	H3K9me1
ENCFF121HVG	ENCSR987GXT	bradley-bernstein	ChIP-seq	EFO:0007950	cell line	ENCBS373AAA	GM23338	TRUE	76	hg19	CTCF
ENCFF121MMO	ENCSR178NTX	kevin-white	ChIP-seq	EFO:0002067	cell line	ENCBS613PZU	K562	FALSE	50	hg19	eGFP-CUX1
ENCFF121NJR	ENCSR638QYO	michael-snyder	ChIP-seq	EFO:0001086	cell line	ENCBS611JSC	A549	TRUE	100	hg19	SREBF2
ENCFF121PXE	ENCSR546KCN	kevin-white	ChIP-seq	EFO:0001203	cell line	ENCBS948MKG	MCF-7	FALSE	50	GRCh38	eGFP-FOSL2
ENCFF121RMK	ENCSR000AQH	bradley-bernstein	ChIP-seq	EFO:0002067	cell line	ENCBS775RXB	K562	TRUE	36	hg19	PHF8
ENCFF121RZC	ENCSR283ZRI	xiang-dong-fu	ChIP-seq	EFO:0002067	cell line	ENCBS964WYU	K562	FALSE	40	GRCh38	POLR2G
ENCFF121VXJ	ENCSR619IUE	richard-myers	ChIP-seq	CL:0000103	in vitro differentiated cells	ENCBS369AAA	bipolar neuron	FALSE	50	hg19	CTCF
ENCFF121VYK	ENCSR509DOK	michael-snyder	ChIP-seq	EFO:0001203	cell line	ENCBS110CZN	MCF-7	TRUE	100	hg19	PPP1R10
ENCFF121WPI	ENCSR145XQO	michael-snyder	ChIP-seq	EFO:0002784	cell line	ENCBS339VHO	GM12878	TRUE	100	GRCh38	HDGF
ENCFF121YVB	ENCSR679CHH	bradley-bernstein	ChIP-seq	EFO:0002860	cell line	ENCBS203EZT	SK-N-MC	FALSE	36	GRCh38	H3K9me3
ENCFF122BQB	ENCSR000EEK	michael-snyder	ChIP-seq	EFO:0001187	cell line	ENCBS638AAA	HepG2	FALSE	36	GRCh38	JUN
ENCFF122ECM	ENCSR000BGL	richard-myers	ChIP-seq	EFO:0001187	cell line	ENCBS114ENC	HepG2	FALSE	36	GRCh38	SIN3A
ENCFF122EVJ	ENCSR580XUK	richard-myers	ChIP-seq	UBERON:0001323	tissue	ENCBS182BFY	tibial nerve	TRUE	76	hg19	EP300
ENCFF122FZS	ENCSR000BIY	richard-myers	ChIP-seq	EFO:0005718	cell line	ENCBS670ZEX	Ishikawa	FALSE	36	hg19	ESR1
ENCFF122GSS	ENCSR106EBH	michael-snyder	ChIP-seq	EFO:0001182	cell line	ENCBS384PIE	HEK293	TRUE	101	hg19	eGFP-ZNF366
ENCFF122HJS	ENCSR000DUB	john-stamatoyannopoulos	ChIP-seq	EFO:0002791	cell line	ENCBS031GUL	HeLa-S3	FALSE	36	hg19	CTCF
ENCFF122KYV	ENCSR475HOV	michael-snyder	ChIP-seq	UBERON:0036149	tissue	ENCBS363BNF	suprapubic skin	TRUE	100	hg19	Control
ENCFF122LWT	ENCSR173ZVL	michael-snyder	ChIP-seq	EFO:0002784	cell line	ENCBS397JTN	GM12878	TRUE	100	GRCh38	ZNF592
ENCFF122PNY	ENCSR041ZIQ	michael-snyder	ChIP-seq	EFO:0001182	cell line	ENCBS308KSJ	HEK293	TRUE	101	GRCh38	eGFP-SALL1
ENCFF122QYC	ENCSR472SEY	bradley-bernstein	ChIP-seq	CL:0000103	in vitro differentiated cells	ENCBS374AAA	bipolar neuron	TRUE	76	GRCh38	H3K27me3
ENCFF122RSM	ENCSR175SZH	michael-snyder	ChIP-seq	EFO:0002067	cell line	ENCBS721MSZ	K562	TRUE	100	GRCh38	ZSCAN29
ENCFF122RZR	ENCSR212RMP	kevin-white	ChIP-seq	EFO:0002067	cell line	ENCBS027DJL	K562	FALSE	50	hg19	Control
ENCFF122SAG	ENCSR701RXW	michael-snyder	ChIP-seq	EFO:0001182	cell line	ENCBS599LKO	HEK293	TRUE	101	GRCh38	eGFP-ZNF530
ENCFF122SGX	ENCSR866KFY	bradley-bernstein	ChIP-seq	EFO:0005723	cell line	ENCBS367AAA	GM23248	FALSE	76	GRCh38	H3K27me3
ENCFF122TGF	ENCSR895HSJ	michael-snyder	ChIP-seq	EFO:0002067	cell line	ENCBS734NZL	K562	TRUE	100	GRCh38	SMARCA5
ENCFF122TOW	ENCSR686SOV	michael-snyder	ChIP-seq	EFO:0001203	cell line	ENCBS050QMU	MCF-7	TRUE	100	hg19	NCOA3
ENCFF122UZM	ENCSR676LPF	bing-ren	ChIP-seq	UBERON:0002080	tissue	ENCBS860CMY	heart right ventricle	FALSE	36	hg19	H3K27me3
ENCFF122VCH	ENCSR369NGL	richard-myers	ChIP-seq	EFO:0007950	cell line	ENCBS373AAA	GM23338	FALSE	50	GRCh38	POLR2AphosphoS5
ENCFF122XDP	ENCSR000AUI	bradley-bernstein	ChIP-seq	EFO:0001086	cell line	ENCBS161AAA	A549	FALSE	36	hg19	H3K27ac
ENCFF122XZP	ENCSR330OEO	bradley-bernstein	ChIP-seq	EFO:0002784	cell line	ENCBS830FPU	GM12878	FALSE	76	GRCh38	HDAC2
ENCFF122ZPE	ENCSR000ARY	bradley-bernstein	ChIP-seq	EFO:0007074	cell line	ENCBS688JZQ	DND-41	FALSE	36	GRCh38	H3K9ac
ENCFF122ZQQ	ENCSR391IWM	bradley-bernstein	ChIP-seq	EFO:0002784	cell line	ENCBS830FPU	GM12878	FALSE	76	GRCh38	KDM1A
ENCFF123BAK	ENCSR888OWU	michael-snyder	ChIP-seq	UBERON:0008952	tissue	ENCBS011GFV	upper lobe of left lung	TRUE	100	GRCh38	POLR2A
ENCFF123DYP	ENCSR071YVR	richard-myers	ChIP-seq	EFO:0001187	cell line	ENCBS714KKA	HepG2	FALSE	76	GRCh38	3xFLAG-KMT2B
ENCFF123FZN	ENCSR000BHV	richard-myers	ChIP-seq	EFO:0001086	cell line	ENCBS165AAA	A549	FALSE	36	hg19	CTCF
ENCFF123JQA	ENCSR313BMV	richard-myers	ChIP-seq	UBERON:0001159	tissue	ENCBS440VLN	sigmoid colon	TRUE	76	GRCh38	EP300
ENCFF123NHU	ENCSR872PRJ	bradley-bernstein	ChIP-seq	EFO:0005724	cell line	ENCBS241TLI	MM.1S	FALSE	36	hg19	H3K9ac
ENCFF123NKL	ENCSR000EUN	peggy-farnham	ChIP-seq	EFO:0003042	cell line	ENCBS668AAA	H1-hESC	FALSE	36	hg19	ZNF274
ENCFF123STP	ENCSR798NVH	michael-snyder	ChIP-seq	UBERON:0000995	tissue	ENCBS867AWW	uterus	TRUE	100	hg19	CTCF
ENCFF123TRE	ENCSR565XSL	bradley-bernstein	ChIP-seq	EFO:0006711	cell line	ENCBS304FAI	OCI-LY7	FALSE	36	GRCh38	EZH2phosphoT487
ENCFF123UZJ	ENCSR028NUR	michael-snyder	ChIP-seq	EFO:0001203	cell line	ENCBS488MMM	MCF-7	TRUE	100	hg19	ZNF592
ENCFF123VAK	ENCSR000BKK	richard-myers	ChIP-seq	EFO:0003042	cell line	ENCBS111ENC	H1-hESC	FALSE	36	hg19	EP300
ENCFF123VMN	ENCSR793PLF	bradley-bernstein	ChIP-seq	UBERON:0006631	tissue	ENCBS493WOF	right atrium auricular region	FALSE	76	GRCh38	H3K27me3
ENCFF123VOV	ENCSR433PUR	bradley-bernstein	ChIP-seq	CL:0000681	in vitro differentiated cells	ENCBS772AEX	radial glial cell	FALSE	36	GRCh38	H3K4me3
ENCFF123YZJ	ENCSR578QSO	bradley-bernstein	ChIP-seq	CL:0002618	primary cell	ENCBS859WPH	endothelial cell of umbilical vein	FALSE	36	hg19	H3K4me3
ENCFF124AKH	ENCSR823ADL	richard-myers	ChIP-seq	EFO:0001187	cell line	ENCBS993XRK	HepG2	FALSE	76	hg19	3xFLAG-RFXANK
ENCFF124AKW	ENCSR000DLZ	vishwanath-iyer	ChIP-seq	EFO:0002067	cell line	ENCBS775AAA	K562	FALSE	35	hg19	MYC
ENCFF124AWF	ENCSR000EUN	peggy-farnham	ChIP-seq	EFO:0003042	cell line	ENCBS668AAA	H1-hESC	FALSE	36	hg19	ZNF274
ENCFF124BJO	ENCSR728SZE	bing-ren	ChIP-seq	EFO:0003042	cell line	ENCBS984IPH	H1-hESC	FALSE	36	GRCh38	H4K20me1
ENCFF124CTL	ENCSR714CKG	bradley-bernstein	ChIP-seq	CL:0001059	primary cell	ENCBS007CJY	common myeloid progenitor, CD34-positive	FALSE	36	hg19	Control
ENCFF124DET	ENCSR042RIW	bing-ren	ChIP-seq	UBERON:0001159	tissue	ENCBS038LRK	sigmoid colon	FALSE	36	GRCh38	H3K27me3
ENCFF124FTL	ENCSR887LYD	michael-snyder	ChIP-seq	EFO:0001187	cell line	ENCBS632SNG	HepG2	TRUE	100	hg19	SMARCC2
ENCFF124IJM	ENCSR857LLS	bing-ren	ChIP-seq	EFO:0007098	cell line	ENCBS757ZRB	iPS DF 6.9	FALSE	36	hg19	H3K4me1
ENCFF124ODW	ENCSR761KZV	bradley-bernstein	ChIP-seq	UBERON:0002113	tissue	ENCBS486NLG	kidney	FALSE	36	hg19	H3K27me3
ENCFF124PFW	ENCSR000DMQ	vishwanath-iyer	ChIP-seq	EFO:0001203	cell line	ENCBS017ENC	MCF-7	FALSE	36	hg19	MYC
ENCFF124RUL	ENCSR567JEU	michael-snyder	ChIP-seq	EFO:0002067	cell line	ENCBS831ATS	K562	TRUE	100	GRCh38	YBX3
ENCFF124STW	ENCSR085OAX	michael-snyder	ChIP-seq	EFO:0002067	cell line	ENCBS405IFW	K562	TRUE	100	hg19	Control
ENCFF124TRP	ENCSR429YAE	bradley-bernstein	ChIP-seq	EFO:0007105	cell line	ENCBS463LFL	iPS-18a	FALSE	36	GRCh38	H3K27ac
ENCFF124VAC	ENCSR411EGZ	michael-snyder	ChIP-seq	UBERON:0036149	tissue	ENCBS441VHN	suprapubic skin	TRUE	100	hg19	Control
ENCFF124VCI	ENCSR671GFC	michael-snyder	ChIP-seq	EFO:0002067	cell line	ENCBS115OID	K562	TRUE	100	hg19	eGFP-TAF7
ENCFF124ZGE	ENCSR408XTO	michael-snyder	ChIP-seq	UBERON:0001150	tissue	ENCBS425WFZ	body of pancreas	TRUE	100	GRCh38	CTCF
ENCFF125BUA	ENCSR635NOQ	michael-snyder	ChIP-seq	EFO:0001182	cell line	ENCBS132UZL	HEK293	TRUE	101	hg19	eGFP-KLF8
ENCFF125FKI	ENCSR910XKX	bradley-bernstein	ChIP-seq	EFO:0005719	cell line	ENCBS301UOD	Karpas-422	FALSE	36	hg19	H3K4me3
ENCFF125HKL	ENCSR079WHK	michael-snyder	ChIP-seq	EFO:0002067	cell line	ENCBS101QRF	K562	TRUE	100	GRCh38	MCM5
ENCFF125HKY	ENCSR000BJB	richard-myers	ChIP-seq	EFO:0001086	cell line	ENCBS423ENC	A549	FALSE	36	GRCh38	USF1
ENCFF125MJO	ENCSR000BQO	richard-myers	ChIP-seq	EFO:0001086	cell line	ENCBS423ENC	A549	FALSE	36	GRCh38	FOSL2
ENCFF125NKO	ENCSR452YHM	michael-snyder	ChIP-seq	EFO:0001187	cell line	ENCBS523AAA	HepG2	FALSE	36	GRCh38	SIN3B
ENCFF125NKU	ENCSR000EDR	michael-snyder	ChIP-seq	EFO:0001187	cell line	ENCBS638AAA	HepG2	FALSE	36	GRCh38	goat-IgG-control
ENCFF125NMY	ENCSR000EXK	peggy-farnham	ChIP-seq	EFO:0002713	cell line	ENCBS729QZR	Panc1	FALSE	36	hg19	H3K27ac
ENCFF125NYK	ENCSR604III	bradley-bernstein	ChIP-seq	EFO:0005719	cell line	ENCBS301UOD	Karpas-422	FALSE	36	hg19	H3K79me2
ENCFF125PRC	ENCSR051VGO	richard-myers	ChIP-seq	UBERON:0008952	tissue	ENCBS623YOK	upper lobe of left lung	TRUE	76	GRCh38	Control
ENCFF125RDY	ENCSR499QIO	michael-snyder	ChIP-seq	EFO:0001182	cell line	ENCBS401QNO	HEK293	TRUE	101	hg19	Control
ENCFF125TBJ	ENCSR000DSP	john-stamatoyannopoulos	ChIP-seq	EFO:0000315	in vitro differentiated cells	ENCBS395GPZ	cardiac mesoderm	FALSE	36	hg19	H3K4me3
ENCFF125UKU	ENCSR194KWL	michael-snyder	ChIP-seq	EFO:0001182	cell line	ENCBS514PWP	HEK293	TRUE	101	GRCh38	eGFP-ZNF704
ENCFF125WGU	ENCSR516VQK	michael-snyder	ChIP-seq	EFO:0001182	cell line	ENCBS349QTD	HEK293	TRUE	101	GRCh38	eGFP-ZNF174
ENCFF125XMV	ENCSR822AHX	michael-snyder	ChIP-seq	EFO:0002784	cell line	ENCBS339VHO	GM12878	TRUE	100	GRCh38	IKZF2
ENCFF125ZKE	ENCSR728WVG	richard-myers	ChIP-seq	UBERON:0008367	tissue	ENCBS377TON	breast epithelium	TRUE	76	hg19	Control
ENCFF125ZRD	ENCSR362NWP	michael-snyder	ChIP-seq	EFO:0001187	cell line	ENCBS717QJM	HepG2	TRUE	100	hg19	ZNF24
ENCFF126DKX	ENCSR092OVN	richard-myers	ChIP-seq	EFO:0001187	cell line	ENCBS528TYU	HepG2	FALSE	76	GRCh38	3xFLAG-FOXA3
ENCFF126ECH	ENCSR784VIQ	michael-snyder	ChIP-seq	EFO:0002784	cell line	ENCBS607NAA	GM12878	TRUE	100	hg19	NR2C1
ENCFF126EYL	ENCSR757EKM	richard-myers	ChIP-seq	EFO:0001187	cell line	ENCBS120UGW	HepG2	FALSE	76	hg19	3xFLAG-KLF6
ENCFF126FTH	ENCSR176EXN	michael-snyder	ChIP-seq	EFO:0001203	cell line	ENCBS216AOQ	MCF-7	TRUE	100	GRCh38	JUN
ENCFF126KWX	ENCSR900AQX	bradley-bernstein	ChIP-seq	EFO:0005723	cell line	ENCBS367AAA	GM23248	TRUE	76	GRCh38	H4K20me1
ENCFF126KYT	ENCSR298QUH	michael-snyder	ChIP-seq	EFO:0001182	cell line	ENCBS970FPD	HEK293	TRUE	101	GRCh38	eGFP-MZF1
ENCFF126LHB	ENCSR110ZVM	michael-snyder	ChIP-seq	EFO:0001182	cell line	ENCBS584HTL	HEK293	TRUE	101	hg19	Control
ENCFF126OVJ	ENCSR000EEB	michael-snyder	ChIP-seq	EFO:0001187	cell line	ENCBS638AAA	HepG2	FALSE	36	hg19	MAFK
ENCFF126OVV	ENCSR664AOA	michael-snyder	ChIP-seq	EFO:0002067	cell line	ENCBS118YJZ	K562	TRUE	100	GRCh38	TRIM25
ENCFF126SXE	ENCSR000BNM	richard-myers	ChIP-seq	EFO:0002067	cell line	ENCBS109ENC	K562	FALSE	36	GRCh38	TAF7
ENCFF126WJK	ENCSR690GLT	bradley-bernstein	ChIP-seq	CL:0000221	in vitro differentiated cells	ENCBS678KDE	ectodermal cell	FALSE	36	hg19	H3K27me3
ENCFF126WTF	ENCSR808FFI	richard-myers	ChIP-seq	EFO:0001187	cell line	ENCBS879PSL	HepG2	FALSE	76	GRCh38	3xFLAG-ZKSCAN8
ENCFF126ZGI	ENCSR098YLE	michael-snyder	ChIP-seq	EFO:0001182	cell line	ENCBS153AXP	HEK293	TRUE	101	GRCh38	eGFP-PRDM1
ENCFF126ZOC	ENCSR093HXE	michael-snyder	ChIP-seq	EFO:0001182	cell line	ENCBS617FVO	HEK293	TRUE	101	GRCh38	eGFP-ZNF16
ENCFF127BNG	ENCSR196PGM	bing-ren	ChIP-seq	UBERON:0000947	tissue	ENCBS147RHM	aorta	FALSE	36	GRCh38	H3K27me3
ENCFF127CPB	ENCSR881TWJ	bradley-bernstein	ChIP-seq	EFO:0002074	cell line	ENCBS451OVM	PC-3	FALSE	36	GRCh38	H3K27me3
ENCFF127DUL	ENCSR482BBZ	michael-snyder	ChIP-seq	EFO:0001182	cell line	ENCBS300BBW	HEK293	TRUE	101	GRCh38	eGFP-GLIS1
ENCFF127DWU	ENCSR860UHK	richard-myers	ChIP-seq	EFO:0002784	cell line	ENCBS232JAP	GM12878	FALSE	50	GRCh38	CBFB
ENCFF127FFH	ENCSR182QWU	richard-myers	ChIP-seq	EFO:0001187	cell line	ENCBS531RMF	HepG2	FALSE	50	GRCh38	3xFLAG-ZNF3
ENCFF127JYR	ENCSR686EYO	michael-snyder	ChIP-seq	EFO:0002067	cell line	ENCBS520IYS	K562	TRUE	100	GRCh38	KHSRP
ENCFF127KUO	ENCSR500VBE	peggy-farnham	ChIP-seq	EFO:0002067	cell line	ENCBS852SOK	K562	TRUE	100	hg19	Control
ENCFF127OLY	ENCSR024LKA	michael-snyder	ChIP-seq	EFO:0002067	cell line	ENCBS603CUX	K562	TRUE	100	hg19	HDAC3
ENCFF127TGU	ENCSR361FWQ	bradley-bernstein	ChIP-seq	EFO:0005724	cell line	ENCBS981ZAE	MM.1S	FALSE	36	hg19	H3K4me3
ENCFF127TJI	ENCSR000AMJ	bradley-bernstein	ChIP-seq	CL:0002327	primary cell	ENCBS045GHW	mammary epithelial cell	FALSE	36	hg19	H3K4me1
ENCFF127TUP	ENCSR642QDW	bradley-bernstein	ChIP-seq	UBERON:0004550	tissue	ENCBS617FGB	gastroesophageal sphincter	FALSE	76	hg19	Control
ENCFF127UOV	ENCSR432KIH	bing-ren	ChIP-seq	UBERON:0002106	tissue	ENCBS256UPD	spleen	FALSE	36	hg19	H3K4me3
ENCFF127YRH	ENCSR515LRI	michael-snyder	ChIP-seq	UBERON:0036149	tissue	ENCBS119VMU	suprapubic skin	TRUE	100	hg19	CTCF
ENCFF127ZVV	ENCSR000DQT	john-stamatoyannopoulos	ChIP-seq	EFO:0002783	cell line	ENCBS875KTK	GM06990	FALSE	36	hg19	H3K36me3
ENCFF128CEV	ENCSR043UWF	bradley-bernstein	ChIP-seq	UBERON:0002369	tissue	ENCBS130NHB	adrenal gland	FALSE	76	GRCh38	Control
ENCFF128DCK	ENCSR382PVA	xiang-dong-fu	ChIP-seq	EFO:0001187	cell line	ENCBS989AFC	HepG2	FALSE	40	hg19	GTF2F1
ENCFF128DGJ	ENCSR535DIA	michael-snyder	ChIP-seq	EFO:0001182	cell line	ENCBS627NYN	HEK293	TRUE	101	GRCh38	eGFP-GLIS2
ENCFF128DIV	ENCSR513UQG	michael-snyder	ChIP-seq	EFO:0001196	cell line	ENCBS073JZM	IMR-90	FALSE	36	GRCh38	USF2
ENCFF128DSG	ENCSR166CNR	bradley-bernstein	ChIP-seq	UBERON:0000945	tissue	ENCBS642ZQR	stomach	FALSE	76	hg19	H3K36me3
ENCFF128VGR	ENCSR069UMW	bradley-bernstein	ChIP-seq	UBERON:0001496	tissue	ENCBS328HPC	ascending aorta	FALSE	76	GRCh38	H3K27ac
ENCFF128WUO	ENCSR000AKG	bradley-bernstein	ChIP-seq	EFO:0002784	cell line	ENCBS830CIQ	GM12878	FALSE	51	GRCh38	H3K4me2
ENCFF129BSE	ENCSR545ZKE	bradley-bernstein	ChIP-seq	CL:0000775	primary cell	ENCBS284KIE	neutrophil	FALSE	36	GRCh38	Control
ENCFF129IXY	ENCSR068GPE	peggy-farnham	ChIP-seq	EFO:0002067	cell line	ENCBS962GKO	K562	TRUE	100	hg19	Control
ENCFF129JTM	ENCSR850ODD	bradley-bernstein	ChIP-seq	CL:0000182	in vitro differentiated cells	ENCBS077RUJ	hepatocyte	FALSE	76	hg19	H3K9ac
ENCFF129NFS	ENCSR978EQY	michael-snyder	ChIP-seq	EFO:0001182	cell line	ENCBS298HKS	HEK293	TRUE	101	hg19	eGFP-GLI2
ENCFF129PLZ	ENCSR132XRW	michael-snyder	ChIP-seq	UBERON:0001157	tissue	ENCBS866IBT	transverse colon	TRUE	100	hg19	POLR2A
ENCFF129QKA	ENCSR791LZY	bradley-bernstein	ChIP-seq	UBERON:0001157	tissue	ENCBS765HGS	transverse colon	FALSE	76	hg19	H3K4me1
ENCFF129QRT	ENCSR860UAT	michael-snyder	ChIP-seq	EFO:0001182	cell line	ENCBS568ALT	HEK293	TRUE	101	GRCh38	Control
ENCFF129QUW	ENCSR855JPU	john-stamatoyannopoulos	ChIP-seq	UBERON:0002240	tissue	ENCBS741NCL	spinal cord	FALSE	36	GRCh38	H3K27me3
ENCFF129RYE	ENCSR910JAI	michael-snyder	ChIP-seq	EFO:0002067	cell line	ENCBS727RLP	K562	TRUE	100	GRCh38	NCOR1
ENCFF129ZFR	ENCSR396WMW	michael-snyder	ChIP-seq	UBERON:0001323	tissue	ENCBS689AWK	tibial nerve	TRUE	100	GRCh38	Control
ENCFF129ZOT	ENCSR000BHX	richard-myers	ChIP-seq	EFO:0001086	cell line	ENCBS165AAA	A549	FALSE	36	GRCh38	USF1
ENCFF129ZZR	ENCSR017CYU	kevin-white	ChIP-seq	EFO:0002067	cell line	ENCBS923ZGZ	K562	FALSE	50	hg19	Control
ENCFF130BYF	ENCSR421QXA	michael-snyder	ChIP-seq	EFO:0001182	cell line	ENCBS745YEM	HEK293	TRUE	101	hg19	eGFP-ZNF571
ENCFF130HIC	ENCSR000DUJ	john-stamatoyannopoulos	ChIP-seq	CL:1001608	primary cell	ENCBS148GEQ	foreskin fibroblast	FALSE	36	hg19	H3K4me3
ENCFF130IBQ	ENCSR454VRA	bing-ren	ChIP-seq	UBERON:0002108	tissue	ENCBS126DTB	small intestine	FALSE	36	hg19	H3K27ac
ENCFF130JET	ENCSR000BRF	richard-myers	ChIP-seq	EFO:0001086	cell line	ENCBS423ENC	A549	FALSE	36	hg19	JUND
ENCFF130LXW	ENCSR896UBV	michael-snyder	ChIP-seq	EFO:0001182	cell line	ENCBS064MAI	HEK293	TRUE	101	hg19	eGFP-REST
ENCFF130MYV	ENCSR335ELI	bradley-bernstein	ChIP-seq	EFO:0007083	cell line	ENCBS203SNR	HUES48	FALSE	36	GRCh38	H3K9ac
ENCFF130PYS	ENCSR000DUD	john-stamatoyannopoulos	ChIP-seq	EFO:0001187	cell line	ENCBS270KOG	HepG2	FALSE	36	GRCh38	H3K36me3
ENCFF130QWF	ENCSR000ARC	bradley-bernstein	ChIP-seq	EFO:0007074	cell line	ENCBS282AAA	DND-41	FALSE	36	hg19	H4K20me1
ENCFF130QXF	ENCSR620DUQ	michael-snyder	ChIP-seq	EFO:0001203	cell line	ENCBS050QMU	MCF-7	TRUE	100	hg19	CREB1
ENCFF130TYQ	ENCSR824PXG	john-stamatoyannopoulos	ChIP-seq	CL:0000625	primary cell	ENCBS714KQF	CD8-positive, alpha-beta T cell	FALSE	36	hg19	H3K9me3
ENCFF130UTQ	ENCSR316MNI	bradley-bernstein	ChIP-seq	EFO:0007089	cell line	ENCBS389KQW	HUES64	FALSE	36	GRCh38	H3K9me3
ENCFF130UZR	ENCSR093HXE	michael-snyder	ChIP-seq	EFO:0001182	cell line	ENCBS213ZWT	HEK293	TRUE	101	GRCh38	eGFP-ZNF16
ENCFF130WEW	ENCSR499RMZ	bradley-bernstein	ChIP-seq	EFO:0005694	cell line	ENCBS987CHP	KMS-11	TRUE	76	hg19	H2AFZ
ENCFF131BVQ	ENCSR960JPH	bing-ren	ChIP-seq	CL:0000351	in vitro differentiated cells	ENCBS749EOK	trophoblast cell	FALSE	36	hg19	H4K12ac
ENCFF131FMI	ENCSR067BMB	bradley-bernstein	ChIP-seq	UBERON:0002048	tissue	ENCBS241YJW	lung	FALSE	36	GRCh38	H3K4me1
ENCFF131GPA	ENCSR445ACU	richard-myers	ChIP-seq	EFO:0001187	cell line	ENCBS684ULB	HepG2	FALSE	50	hg19	SOX13
ENCFF131HAH	ENCSR077DKV	richard-myers	ChIP-seq	EFO:0002067	cell line	ENCBS602AAA	K562	FALSE	50	hg19	CREM
ENCFF131LGY	ENCSR000DQS	john-stamatoyannopoulos	ChIP-seq	EFO:0002783	cell line	ENCBS146QHV	GM06990	FALSE	36	hg19	Control
ENCFF131NUZ	ENCSR769JRS	michael-snyder	ChIP-seq	EFO:0001182	cell line	ENCBS715MMR	HEK293	TRUE	101	GRCh38	eGFP-AEBP2
ENCFF131OQD	ENCSR988DFT	bradley-bernstein	ChIP-seq	UBERON:0001515	tissue	ENCBS294RTL	thoracic aorta	FALSE	76	hg19	H3K36me3
ENCFF131TEK	ENCSR000EDX	michael-snyder	ChIP-seq	EFO:0001187	cell line	ENCBS638AAA	HepG2	FALSE	36	hg19	POLR2AphosphoS2
ENCFF131TIR	ENCSR000DYF	michael-snyder	ChIP-seq	EFO:0001086	cell line	ENCBS159AAA	A549	FALSE	36	GRCh38	POLR2AphosphoS2
ENCFF131UWG	ENCSR224QDY	michael-snyder	ChIP-seq	EFO:0001182	cell line	ENCBS258CDJ	HEK293	TRUE	101	GRCh38	eGFP-ZNF121
ENCFF131WPU	ENCSR000BNY	richard-myers	ChIP-seq	EFO:0002824	cell line	ENCBS389ENC	HCT116	FALSE	36	GRCh38	ZBTB33
ENCFF131XTL	ENCSR675LRO	michael-snyder	ChIP-seq	EFO:0002067	cell line	ENCBS697XFI	K562	TRUE	100	GRCh38	MLLT1
ENCFF132DEO	ENCSR779KYW	bradley-bernstein	ChIP-seq	EFO:0006710	cell line	ENCBS757GPD	OCI-LY3	FALSE	36	GRCh38	H4K20me1
ENCFF132FAW	ENCSR760PBD	michael-snyder	ChIP-seq	EFO:0002791	cell line	ENCBS352IHZ	HeLa-S3	TRUE	100	hg19	Control
ENCFF132IRT	ENCSR064SPB	bing-ren	ChIP-seq	CL:0000047	in vitro differentiated cells	ENCBS289YMC	neural stem progenitor cell	FALSE	36	hg19	Control
ENCFF132JEX	ENCSR606TNN	michael-snyder	ChIP-seq	UBERON:0000996	tissue	ENCBS762FDB	vagina	TRUE	100	GRCh38	CTCF
ENCFF132KAK	ENCSR857GMX	bradley-bernstein	ChIP-seq	EFO:0006710	cell line	ENCBS757GPD	OCI-LY3	FALSE	36	GRCh38	H3K27ac
ENCFF132LHA	ENCSR000BNN	richard-myers	ChIP-seq	EFO:0002067	cell line	ENCBS109ENC	K562	FALSE	36	hg19	THAP1
ENCFF132NVE	ENCSR000BLX	richard-myers	ChIP-seq	EFO:0003072	cell line	ENCBS404ENC	SK-N-SH	FALSE	36	GRCh38	CTCF
ENCFF132OWJ	ENCSR252QYR	bradley-bernstein	ChIP-seq	CL:0000182	in vitro differentiated cells	ENCBS077RUJ	hepatocyte	FALSE	76	hg19	CTCF
ENCFF132SYW	ENCSR135ANT	michael-snyder	ChIP-seq	EFO:0001203	cell line	ENCBS168ISE	MCF-7	TRUE	100	GRCh38	NRF1
ENCFF132TBG	ENCSR518LDN	bradley-bernstein	ChIP-seq	NTR:0000711	in vitro differentiated cells	ENCBS044KWE	neural progenitor cell	FALSE	76	hg19	H3K79me2
ENCFF132TRH	ENCSR715QNO	michael-snyder	ChIP-seq	EFO:0001182	cell line	ENCBS493ARE	HEK293	TRUE	101	hg19	eGFP-ZNF362
ENCFF132ZTW	ENCSR692CTK	bing-ren	ChIP-seq	CL:0000047	in vitro differentiated cells	ENCBS776ACY	neural stem progenitor cell	FALSE	36	hg19	H3K27me3
ENCFF133DTX	ENCSR416AUW	bradley-bernstein	ChIP-seq	UBERON:0008367	tissue	ENCBS433LAO	breast epithelium	FALSE	76	hg19	H3K4me3
ENCFF133FDE	ENCSR551KAP	michael-snyder	ChIP-seq	EFO:0001182	cell line	ENCBS646GOM	HEK293	TRUE	101	hg19	eGFP-ZNF138
ENCFF133FDG	ENCSR115SMW	michael-snyder	ChIP-seq	EFO:0002067	cell line	ENCBS839CNN	K562	TRUE	100	hg19	PKNOX1
ENCFF133HNA	ENCSR000BIW	richard-myers	ChIP-seq	EFO:0003042	cell line	ENCBS111ENC	H1-hESC	FALSE	36	hg19	GABPA
ENCFF133IED	ENCSR000BKF	richard-myers	ChIP-seq	EFO:0002067	cell line	ENCBS109ENC	K562	FALSE	36	GRCh38	ZBTB33
ENCFF133LPT	ENCSR409FGC	bradley-bernstein	ChIP-seq	EFO:0001221	cell line	ENCBS197CBA	NCI-H929	TRUE	76	hg19	Control
ENCFF133QSS	ENCSR000BNB	richard-myers	ChIP-seq	EFO:0001086	cell line	ENCBS165AAA	A549	FALSE	36	hg19	Control
ENCFF133REZ	ENCSR455DOO	richard-myers	ChIP-seq	EFO:0001187	cell line	ENCBS957VMX	HepG2	FALSE	76	hg19	3xFLAG-RCOR2
ENCFF133VFA	ENCSR093SHE	bradley-bernstein	ChIP-seq	EFO:0002824	cell line	ENCBS494OPB	HCT116	FALSE	36	hg19	H3K9ac
ENCFF133WFK	ENCSR139PIA	bradley-bernstein	ChIP-seq	NTR:0000711	in vitro differentiated cells	ENCBS044KWE	neural progenitor cell	FALSE	76	hg19	H3K27me3
ENCFF133ZMV	ENCSR111KKC	bradley-bernstein	ChIP-seq	UBERON:0002048	tissue	ENCBS840NUY	lung	FALSE	36	hg19	H3K27me3
ENCFF133ZYE	ENCSR194IJN	kevin-white	ChIP-seq	EFO:0002067	cell line	ENCBS105ZBV	K562	FALSE	50	hg19	eGFP-ZNF766
ENCFF134DDG	ENCSR399VPY	bradley-bernstein	ChIP-seq	EFO:0005724	cell line	ENCBS205VYW	MM.1S	FALSE	36	hg19	H3K9me2
ENCFF134DGA	ENCSR277DMR	michael-snyder	ChIP-seq	EFO:0002067	cell line	ENCBS750HFY	K562	TRUE	100	hg19	eGFP-ETV1
ENCFF134HTY	ENCSR924GXX	michael-snyder	ChIP-seq	EFO:0002067	cell line	ENCBS406RFF	K562	TRUE	100	hg19	PHB2
ENCFF134KPW	ENCSR000EDY	michael-snyder	ChIP-seq	EFO:0001187	cell line	ENCBS638AAA	HepG2	FALSE	36	GRCh38	BRCA1
ENCFF134LQW	ENCSR000BIG	richard-myers	ChIP-seq	EFO:0002786	cell line	ENCBS055ENC	GM12892	FALSE	36	hg19	Control
ENCFF134QYH	ENCSR000EFP	michael-snyder	ChIP-seq	EFO:0002067	cell line	ENCBS039ENC	K562	FALSE	36	hg19	ZNF384
ENCFF134STW	ENCSR434AFF	bradley-bernstein	ChIP-seq	CL:0000775	primary cell	ENCBS284KIE	neutrophil	FALSE	36	hg19	H3K4me3
ENCFF134TNE	ENCSR000BIN	richard-myers	ChIP-seq	EFO:0002713	cell line	ENCBS425ENC	Panc1	FALSE	36	hg19	Control
ENCFF134TXS	ENCSR838RUX	michael-snyder	ChIP-seq	UBERON:0006920	tissue	ENCBS312CXQ	esophagus squamous epithelium	TRUE	100	hg19	CTCF
ENCFF134XAW	ENCSR002YRE	bing-ren	ChIP-seq	EFO:0001196	cell line	ENCBS992YMT	IMR-90	FALSE	36	hg19	H3K27ac
ENCFF135AYK	ENCSR700VCN	bradley-bernstein	ChIP-seq	EFO:0007950	cell line	ENCBS373AAA	GM23338	TRUE	76	hg19	H3K9me2
ENCFF135BZT	ENCSR000BKM	richard-myers	ChIP-seq	EFO:0002067	cell line	ENCBS109ENC	K562	FALSE	36	hg19	GATA2
ENCFF135DAC	ENCSR972ETR	bradley-bernstein	ChIP-seq	UBERON:0011907	tissue	ENCBS693QTT	gastrocnemius medialis	FALSE	76	hg19	H3K4me3
ENCFF135DLX	ENCSR337NWW	michael-snyder	ChIP-seq	EFO:0001187	cell line	ENCBS716YFX	HepG2	TRUE	100	hg19	HDAC2
ENCFF135DRQ	ENCSR000DLK	vishwanath-iyer	ChIP-seq	EFO:0003042	cell line	ENCBS670AAA	H1-hESC	FALSE	36	GRCh38	CTCF
ENCFF135EUT	ENCSR738BJJ	bing-ren	ChIP-seq	EFO:0003045	cell line	ENCBS656LSW	H9	FALSE	36	hg19	H2BK12ac
ENCFF135FSJ	ENCSR000DPP	john-stamatoyannopoulos	ChIP-seq	NTR:0000479	cell line	ENCBS112TMK	AG09309	FALSE	36	GRCh38	CTCF
ENCFF135KUQ	ENCSR839PUY	bing-ren	ChIP-seq	NTR:0000856	in vitro differentiated cells	ENCBS084NIJ	mesendoderm	FALSE	36	GRCh38	H3K9ac
ENCFF135LSZ	ENCSR701KJD	bing-ren	ChIP-seq	CL:0000134	in vitro differentiated cells	ENCBS725VAK	mesenchymal stem cell	FALSE	36	GRCh38	H3K9ac
ENCFF135MMH	ENCSR468IJT	michael-snyder	ChIP-seq	EFO:0001182	cell line	ENCBS516AIH	HEK293	TRUE	101	GRCh38	eGFP-SP7
ENCFF135OYM	ENCSR302AWT	michael-snyder	ChIP-seq	EFO:0002067	cell line	ENCBS697XFI	K562	TRUE	100	hg19	FOXK2
ENCFF135QBJ	ENCSR272JAT	richard-myers	ChIP-seq	EFO:0002067	cell line	ENCBS316CKF	K562	FALSE	50	hg19	CBX5
ENCFF135QJT	ENCSR665UFC	richard-myers	ChIP-seq	EFO:0001187	cell line	ENCBS587HNL	HepG2	FALSE	76	hg19	3xFLAG-ZNF639
ENCFF135TVX	ENCSR563YGF	bing-ren	ChIP-seq	UBERON:0002107	tissue	ENCBS046RNA	liver	FALSE	50	hg19	H3K9me3
ENCFF135UPU	ENCSR000BKA	richard-myers	ChIP-seq	EFO:0002784	cell line	ENCBS110ENC	GM12878	FALSE	36	GRCh38	ETS1
ENCFF135VSC	ENCSR054IRX	bing-ren	ChIP-seq	EFO:0001196	cell line	ENCBS981IKS	IMR-90	FALSE	36	hg19	H2BK20ac
ENCFF135WAI	ENCSR476KTK	bing-ren	ChIP-seq	EFO:0003042	cell line	ENCBS945MCY	H1-hESC	FALSE	36	hg19	H3K36me3
ENCFF135XJA	ENCSR145CXH	xiang-dong-fu	ChIP-seq	EFO:0001187	cell line	ENCBS690KCY	HepG2	FALSE	40	hg19	TARDBP
ENCFF135YTU	ENCSR568PGX	michael-snyder	ChIP-seq	EFO:0002067	cell line	ENCBS352MRW	K562	TRUE	100	GRCh38	HDAC1
ENCFF135ZFA	ENCSR808FFI	richard-myers	ChIP-seq	EFO:0001187	cell line	ENCBS361LLB	HepG2	FALSE	76	hg19	3xFLAG-ZKSCAN8
ENCFF136AEV	ENCSR533HDU	bing-ren	ChIP-seq	UBERON:0001264	tissue	ENCBS914JTX	pancreas	FALSE	36	hg19	H3K9me3
ENCFF136APR	ENCSR208WDY	bradley-bernstein	ChIP-seq	UBERON:0008952	tissue	ENCBS684YJH	upper lobe of left lung	FALSE	76	GRCh38	H3K4me3
ENCFF136GDK	ENCSR813CTI	joseph-costello	ChIP-seq	EFO:0003042	cell line	ENCBS479XUT	H1-hESC	FALSE	50	hg19	H3K9ac
ENCFF136IZY	ENCSR760UKJ	michael-snyder	ChIP-seq	EFO:0001184	cell line	ENCBS323RYE	HEK293T	TRUE	100	GRCh38	ARNT
ENCFF136JMK	ENCSR088FBX	richard-myers	ChIP-seq	UBERON:0010414	tissue	ENCBS731YFH	omental fat pad	TRUE	76	GRCh38	Control
ENCFF136LTE	ENCSR288IJC	michael-snyder	ChIP-seq	EFO:0001203	cell line	ENCBS216AOQ	MCF-7	TRUE	100	GRCh38	MAZ
ENCFF136LXS	ENCSR771GTF	michael-snyder	ChIP-seq	EFO:0001187	cell line	ENCBS907KSW	HepG2	FALSE	36	GRCh38	SUZ12
ENCFF136OPR	ENCSR000DSC	john-stamatoyannopoulos	ChIP-seq	EFO:0000315	in vitro differentiated cells	ENCBS093MVN	cardiac mesoderm	FALSE	36	GRCh38	Control
ENCFF136PJS	ENCSR000DWU	john-stamatoyannopoulos	ChIP-seq	CL:0000312	primary cell	ENCBS281QFI	keratinocyte	FALSE	36	GRCh38	H3K27me3
ENCFF136PLS	ENCSR639HUV	john-stamatoyannopoulos	ChIP-seq	UBERON:0001774	tissue	ENCBS127OMD	muscle of trunk	FALSE	36	hg19	Control
ENCFF136RVA	ENCSR878JSF	bradley-bernstein	ChIP-seq	CL:0000236	primary cell	ENCBS098ETX	B cell	FALSE	36	GRCh38	H3K4me3
ENCFF136SGF	ENCSR293NAJ	bradley-bernstein	ChIP-seq	EFO:0007950	cell line	ENCBS368AAA	GM23338	TRUE	76	GRCh38	H4K20me1
ENCFF136TIZ	ENCSR821YOI	michael-snyder	ChIP-seq	EFO:0001184	cell line	ENCBS319KKV	HEK293T	TRUE	100	GRCh38	Control
ENCFF136UBM	ENCSR372QOY	michael-snyder	ChIP-seq	UBERON:0004550	tissue	ENCBS805AZN	gastroesophageal sphincter	TRUE	100	hg19	Control
ENCFF136USC	ENCSR304IVU	michael-snyder	ChIP-seq	UBERON:0008367	tissue	ENCBS824TRN	breast epithelium	TRUE	100	GRCh38	POLR2A
ENCFF136VHO	ENCSR218GSN	michael-snyder	ChIP-seq	EFO:0001184	cell line	ENCBS319KKV	HEK293T	TRUE	100	GRCh38	ZFX
ENCFF136WLN	ENCSR265ARE	michael-snyder	ChIP-seq	EFO:0007752	cell line	ENCBS626UQL	VCaP	TRUE	100	hg19	CTCF
ENCFF136WZI	ENCSR000EXC	peggy-farnham	ChIP-seq	EFO:0005236	cell line	ENCBS810EWQ	NT2/D1	FALSE	32	GRCh38	H3K9ac
ENCFF136XHP	ENCSR782WRO	michael-snyder	ChIP-seq	EFO:0002067	cell line	ENCBS489ZOH	K562	FALSE	36	hg19	BMI1
ENCFF136XMZ	ENCSR366VWM	michael-snyder	ChIP-seq	UBERON:0008367	tissue	ENCBS114DQJ	breast epithelium	TRUE	100	GRCh38	Control
ENCFF136XOW	ENCSR000ASY	bradley-bernstein	ChIP-seq	EFO:0003042	cell line	ENCBS380OBH	H1-hESC	FALSE	36	GRCh38	EZH2
ENCFF136YSL	ENCSR345YWJ	richard-myers	ChIP-seq	UBERON:0002107	tissue	ENCBS401URL	liver	FALSE	50	hg19	ZBTB33
ENCFF136ZLW	ENCSR338SEM	michael-snyder	ChIP-seq	EFO:0001182	cell line	ENCBS204PUC	HEK293	TRUE	101	GRCh38	eGFP-ZNF248
ENCFF137BYR	ENCSR000DPQ	john-stamatoyannopoulos	ChIP-seq	NTR:0000479	cell line	ENCBS394ULN	AG09309	FALSE	36	hg19	Control
ENCFF137DEJ	ENCSR000ALL	bradley-bernstein	ChIP-seq	CL:0000312	primary cell	ENCBS584ENC	keratinocyte	FALSE	36	GRCh38	H3K27me3
ENCFF137GJU	ENCSR791KFQ	bradley-bernstein	ChIP-seq	UBERON:0006631	tissue	ENCBS493WOF	right atrium auricular region	FALSE	76	GRCh38	H3K4me3
ENCFF137JPI	ENCSR352VNP	xiang-dong-fu	ChIP-seq	EFO:0001187	cell line	ENCBS158MMF	HepG2	FALSE	40	hg19	Control
ENCFF137LIY	ENCSR594AQO	bing-ren	ChIP-seq	CL:0000134	in vitro differentiated cells	ENCBS725VAK	mesenchymal stem cell	FALSE	36	hg19	H3K79me1
ENCFF137QSY	ENCSR770AOR	richard-myers	ChIP-seq	EFO:0001187	cell line	ENCBS138IVJ	HepG2	FALSE	76	hg19	3xFLAG-ELF3
ENCFF137RRM	ENCSR000AMM	bradley-bernstein	ChIP-seq	CL:0002327	primary cell	ENCBS091ENC	mammary epithelial cell	FALSE	36	hg19	H4K20me1
ENCFF137WAN	ENCSR562JTY	bradley-bernstein	ChIP-seq	EFO:0001221	cell line	ENCBS571AQH	NCI-H929	TRUE	76	hg19	H3K36me3
ENCFF137WND	ENCSR410DWC	michael-snyder	ChIP-seq	EFO:0002067	cell line	ENCBS203NBV	K562	TRUE	100	hg19	eGFP-PYGO2
ENCFF137WNL	ENCSR058SHN	bradley-bernstein	ChIP-seq	EFO:0005719	cell line	ENCBS171YVY	Karpas-422	FALSE	36	GRCh38	H3K9ac
ENCFF137ZVN	ENCSR864VJE	michael-snyder	ChIP-seq	EFO:0001182	cell line	ENCBS844SVG	HEK293	TRUE	101	hg19	eGFP-ZSCAN16
ENCFF138BUP	ENCSR611WZO	michael-snyder	ChIP-seq	EFO:0002791	cell line	ENCBS352IHZ	HeLa-S3	TRUE	100	hg19	SREBF2
ENCFF138CTR	ENCSR000AOX	bradley-bernstein	ChIP-seq	EFO:0002784	cell line	ENCBS978YID	GM12878	FALSE	36	hg19	H3K9me3
ENCFF138FPL	ENCSR000DKF	kevin-white	ChIP-seq	EFO:0002067	cell line	ENCBS641AAS	K562	FALSE	36	hg19	Control
ENCFF138HXG	ENCSR000EBW	michael-snyder	ChIP-seq	EFO:0003042	cell line	ENCBS854AAA	H1-hESC	FALSE	36	hg19	ZNF143
ENCFF138JNO	ENCSR000DLT	vishwanath-iyer	ChIP-seq	EFO:0001187	cell line	ENCBS773AAA	HepG2	FALSE	35	GRCh38	Control
ENCFF138LNW	ENCSR388QZF	michael-snyder	ChIP-seq	EFO:0002067	cell line	ENCBS576ESJ	K562	TRUE	100	hg19	POLR2A
ENCFF138PZX	ENCSR343IFJ	michael-snyder	ChIP-seq	EFO:0002067	cell line	ENCBS207UAM	K562	TRUE	100	GRCh38	CC2D1A
ENCFF138WEZ	ENCSR183CQK	bradley-bernstein	ChIP-seq	EFO:0007112	cell line	ENCBS080PZG	Loucy	FALSE	36	hg19	H3K27me3
ENCFF138ZMF	ENCSR039ZLS	bing-ren	ChIP-seq	EFO:0001196	cell line	ENCBS007TVF	IMR-90	FALSE	36	GRCh38	H3K4ac
ENCFF138ZXJ	ENCSR061DGF	richard-myers	ChIP-seq	EFO:0007950	cell line	ENCBS368AAA	GM23338	FALSE	50	GRCh38	NANOG
ENCFF139IMF	ENCSR009MBP	michael-snyder	ChIP-seq	EFO:0002784	cell line	ENCBS276RPG	GM12878	FALSE	36	GRCh38	HSF1
ENCFF139MVO	ENCSR822DUK	kevin-white	ChIP-seq	EFO:0002067	cell line	ENCBS523ORN	K562	FALSE	50	hg19	Control
ENCFF139NQB	ENCSR256KTR	bradley-bernstein	ChIP-seq	NTR:0000711	in vitro differentiated cells	ENCBS018TPT	neural progenitor cell	FALSE	76	hg19	H3K9me3
ENCFF139OUQ	ENCSR968QDP	michael-snyder	ChIP-seq	EFO:0001187	cell line	ENCBS425BJH	HepG2	TRUE	100	hg19	SMARCE1
ENCFF139VJW	ENCSR000BHS	richard-myers	ChIP-seq	EFO:0002791	cell line	ENCBS113ENC	HeLa-S3	FALSE	36	GRCh38	GABPA
ENCFF139VKC	ENCSR614FBE	michael-snyder	ChIP-seq	EFO:0002067	cell line	ENCBS506IZD	K562	TRUE	100	hg19	Control
ENCFF139WHV	ENCSR045YHA	bradley-bernstein	ChIP-seq	EFO:0007950	cell line	ENCBS368AAA	GM23338	TRUE	76	hg19	EZH2
ENCFF139WTG	ENCSR000BRL	richard-myers	ChIP-seq	EFO:0001086	cell line	ENCBS423ENC	A549	FALSE	36	hg19	SIX5
ENCFF139WUV	ENCSR000EWF	peggy-farnham	ChIP-seq	EFO:0002067	cell line	ENCBS667AAA	K562	FALSE	32	GRCh38	YY1
ENCFF139XLL	ENCSR119ULQ	michael-snyder	ChIP-seq	EFO:0002067	cell line	ENCBS185MQS	K562	TRUE	100	hg19	NCOA4
ENCFF139XSQ	ENCSR000AHE	richard-myers	ChIP-seq	EFO:0001203	cell line	ENCBS001AAA	MCF-7	FALSE	50	GRCh38	Control
ENCFF139ZPI	ENCSR666QNP	richard-myers	ChIP-seq	EFO:0001187	cell line	ENCBS806DHA	HepG2	FALSE	76	hg19	3xFLAG-TEAD3
ENCFF140AOS	ENCSR000ALC	bradley-bernstein	ChIP-seq	CL:0002618	primary cell	ENCBS717AAA	endothelial cell of umbilical vein	FALSE	36	hg19	H3K36me3
ENCFF140CDB	ENCSR518WPL	richard-myers	ChIP-seq	EFO:0001187	cell line	ENCBS684ULB	HepG2	FALSE	50	GRCh38	NR2F6
ENCFF140DYM	ENCSR000ANE	bradley-bernstein	ChIP-seq	CL:0000515	primary cell	ENCBS023XCT	skeletal muscle myoblast	FALSE	36	GRCh38	CTCF
ENCFF140ELP	ENCSR924TVL	michael-snyder	ChIP-seq	EFO:0001203	cell line	ENCBS536NWC	MCF-7	TRUE	100	hg19	RFX5
ENCFF140HEW	ENCSR000AHE	richard-myers	ChIP-seq	EFO:0001203	cell line	ENCBS056AAA	MCF-7	FALSE	50	hg19	Control
ENCFF140IKC	ENCSR000HPG	michael-snyder	ChIP-seq	EFO:0001196	cell line	ENCBS648SCY	IMR-90	FALSE	36	hg19	SMC3
ENCFF140JDN	ENCSR949IWY	michael-snyder	ChIP-seq	EFO:0001203	cell line	ENCBS195LAY	MCF-7	TRUE	100	GRCh38	PAX8
ENCFF140KEX	ENCSR603REQ	xiang-dong-fu	ChIP-seq	EFO:0002067	cell line	ENCBS531SJK	K562	FALSE	40	hg19	PCBP2
ENCFF140LQJ	ENCSR134QIE	michael-snyder	ChIP-seq	EFO:0001182	cell line	ENCBS232OEE	HEK293	TRUE	101	hg19	eGFP-ZFP3
ENCFF140OEU	ENCSR316KHQ	bradley-bernstein	ChIP-seq	EFO:0002357	cell line	ENCBS107PVI	SU-DHL-6	FALSE	36	hg19	H3K36me3
ENCFF140UJB	ENCSR000BMR	richard-myers	ChIP-seq	EFO:0002067	cell line	ENCBS109ENC	K562	FALSE	36	GRCh38	POLR2A
ENCFF140VIC	ENCSR035DUS	bing-ren	ChIP-seq	CL:0000351	in vitro differentiated cells	ENCBS806FFM	trophoblast cell	FALSE	36	hg19	H3K4me1
ENCFF140VTG	ENCSR000BLS	richard-myers	ChIP-seq	EFO:0001187	cell line	ENCBS114ENC	HepG2	FALSE	36	GRCh38	RAD21
ENCFF140XGV	ENCSR000DMG	vishwanath-iyer	ChIP-seq	EFO:0005726	cell line	ENCBS386ENC	LNCaP clone FGC	FALSE	51	hg19	Control
ENCFF140YFE	ENCSR210HBN	richard-myers	ChIP-seq	EFO:0001187	cell line	ENCBS012JNE	HepG2	FALSE	76	hg19	3xFLAG-IKZF5
ENCFF140ZMN	ENCSR000EFP	michael-snyder	ChIP-seq	EFO:0002067	cell line	ENCBS039ENC	K562	FALSE	36	GRCh38	ZNF384
ENCFF141DVZ	ENCSR000BGO	richard-myers	ChIP-seq	EFO:0002791	cell line	ENCBS113ENC	HeLa-S3	FALSE	36	GRCh38	POLR2A
ENCFF141NLB	ENCSR887LYD	michael-snyder	ChIP-seq	EFO:0001187	cell line	ENCBS632SNG	HepG2	TRUE	100	GRCh38	SMARCC2
ENCFF141OWA	ENCSR442VBJ	michael-snyder	ChIP-seq	EFO:0001203	cell line	ENCBS345ZJP	MCF-7	TRUE	100	hg19	RAD51
ENCFF141RIS	ENCSR412QBS	michael-snyder	ChIP-seq	EFO:0002784	cell line	ENCBS339VHO	GM12878	TRUE	100	GRCh38	TARDBP
ENCFF141TTY	ENCSR000AQV	bradley-bernstein	ChIP-seq	EFO:0007074	cell line	ENCBS282AAA	DND-41	FALSE	36	hg19	H2AFZ
ENCFF141VHH	ENCSR179BUC	bradley-bernstein	ChIP-seq	EFO:0002824	cell line	ENCBS847SOB	HCT116	TRUE	36	GRCh38	H3K9me3
ENCFF141XAC	ENCSR336DXE	michael-snyder	ChIP-seq	EFO:0002067	cell line	ENCBS543YEP	K562	TRUE	100	GRCh38	SKIL
ENCFF141XQF	ENCSR000BIW	richard-myers	ChIP-seq	EFO:0003042	cell line	ENCBS111ENC	H1-hESC	FALSE	36	hg19	GABPA
ENCFF141ZEQ	ENCSR000FCJ	peggy-farnham	ChIP-seq	EFO:0001182	cell line	ENCBS483AAA	HEK293	FALSE	36	GRCh38	H3K9me3
ENCFF142BBF	ENCSR462FWS	michael-snyder	ChIP-seq	EFO:0001182	cell line	ENCBS370DEV	HEK293	TRUE	101	GRCh38	eGFP-ZNF101
ENCFF142DHE	ENCSR882ERE	michael-snyder	ChIP-seq	EFO:0002067	cell line	ENCBS626KTH	K562	FALSE	36	hg19	ZKSCAN1
ENCFF142EDR	ENCSR487LUQ	bradley-bernstein	ChIP-seq	EFO:0001187	cell line	ENCBS011BYX	HepG2	TRUE	36	GRCh38	PHF8
ENCFF142GMV	ENCSR800IIW	bradley-bernstein	ChIP-seq	CL:0000047	in vitro differentiated cells	ENCBS014DSD	neural stem progenitor cell	FALSE	36	hg19	H3K9me3
ENCFF142JLH	ENCSR814EAU	bing-ren	ChIP-seq	EFO:0003042	cell line	ENCBS945MCY	H1-hESC	FALSE	36	hg19	Control
ENCFF142KHD	ENCSR960CWQ	bing-ren	ChIP-seq	CL:0000351	in vitro differentiated cells	ENCBS376RZJ	trophoblast cell	FALSE	36	hg19	H3K27me3
ENCFF142KZT	ENCSR380KNE	bradley-bernstein	ChIP-seq	UBERON:0011907	tissue	ENCBS263ACC	gastrocnemius medialis	FALSE	76	GRCh38	H3K36me3
ENCFF142OZB	ENCSR000DYI	michael-snyder	ChIP-seq	EFO:0001086	cell line	ENCBS159AAA	A549	FALSE	36	GRCh38	CEBPB
ENCFF142VHN	ENCSR166CNR	bradley-bernstein	ChIP-seq	UBERON:0000945	tissue	ENCBS642ZQR	stomach	FALSE	76	GRCh38	H3K36me3
ENCFF142VVI	ENCSR072QBN	bradley-bernstein	ChIP-seq	CL:0000775	primary cell	ENCBS284KIE	neutrophil	FALSE	36	hg19	H3K36me3
ENCFF142XWN	ENCSR910XKX	bradley-bernstein	ChIP-seq	EFO:0005719	cell line	ENCBS850UIV	Karpas-422	FALSE	36	hg19	H3K4me3
ENCFF142ZMX	ENCSR111QAW	bradley-bernstein	ChIP-seq	EFO:0002860	cell line	ENCBS273LIC	SK-N-MC	FALSE	36	hg19	H3K9ac
ENCFF143HRA	ENCSR423RTK	michael-snyder	ChIP-seq	EFO:0001203	cell line	ENCBS947NBH	MCF-7	TRUE	100	GRCh38	GATA3
ENCFF143LAN	ENCSR278JQG	michael-snyder	ChIP-seq	EFO:0001187	cell line	ENCBS767MPH	HepG2	TRUE	100	GRCh38	IKZF1
ENCFF143LAT	ENCSR004ZWW	bing-ren	ChIP-seq	EFO:0001196	cell line	ENCBS992YMT	IMR-90	FALSE	36	hg19	H4K8ac
ENCFF143SQI	ENCSR996FYT	michael-snyder	ChIP-seq	EFO:0001182	cell line	ENCBS684ULW	HEK293	TRUE	101	hg19	eGFP-ZNF202
ENCFF143TIR	ENCSR474DOV	bradley-bernstein	ChIP-seq	EFO:0002824	cell line	ENCBS847SOB	HCT116	TRUE	36	hg19	H4K20me1
ENCFF143UTJ	ENCSR787RVK	michael-snyder	ChIP-seq	EFO:0002067	cell line	ENCBS528FGG	K562	TRUE	100	hg19	eGFP-TSC22D4
ENCFF144BVJ	ENCSR000EHU	michael-snyder	ChIP-seq	EFO:0003072	cell line	ENCBS376ENC	SK-N-SH	FALSE	36	GRCh38	rabbit-IgG-control
ENCFF144CPG	ENCSR331GDC	richard-myers	ChIP-seq	EFO:0002067	cell line	ENCBS316CKF	K562	FALSE	50	hg19	ZBTB11
ENCFF144FIS	ENCSR000BKH	richard-myers	ChIP-seq	EFO:0002067	cell line	ENCBS109ENC	K562	FALSE	36	hg19	BCLAF1
ENCFF144FLB	ENCSR361GKY	bradley-bernstein	ChIP-seq	EFO:0006710	cell line	ENCBS018GXW	OCI-LY3	TRUE	36	hg19	Control
ENCFF144HGJ	ENCSR985MYI	michael-snyder	ChIP-seq	EFO:0001182	cell line	ENCBS963ZTO	HEK293	TRUE	101	GRCh38	eGFP-ZNF114
ENCFF144HOO	ENCSR664KWY	bing-ren	ChIP-seq	NTR:0000856	in vitro differentiated cells	ENCBS573WAE	mesendoderm	FALSE	36	GRCh38	H3K4me1
ENCFF144KPF	ENCSR290YLQ	bradley-bernstein	ChIP-seq	CL:0000236	primary cell	ENCBS836CYW	B cell	FALSE	36	GRCh38	H3K4me1
ENCFF144KXT	ENCSR263ELQ	bing-ren	ChIP-seq	EFO:0007098	cell line	ENCBS757ZRB	iPS DF 6.9	FALSE	36	GRCh38	H3K4me3
ENCFF144LJX	ENCSR000AOA	bradley-bernstein	ChIP-seq	EFO:0002791	cell line	ENCBS655ARO	HeLa-S3	FALSE	36	GRCh38	CTCF
ENCFF144ODF	ENCSR000DMN	vishwanath-iyer	ChIP-seq	EFO:0001203	cell line	ENCBS252AAA	MCF-7	FALSE	36	hg19	POLR2A
ENCFF144OSY	ENCSR906PEI	michael-snyder	ChIP-seq	EFO:0001184	cell line	ENCBS276VDW	HEK293T	TRUE	100	GRCh38	SP1
ENCFF144QNA	ENCSR963TKB	john-stamatoyannopoulos	ChIP-seq	CL:0000623	primary cell	ENCBS439LTB	natural killer cell	FALSE	36	GRCh38	H3K4me1
ENCFF144SKI	ENCSR513UQG	michael-snyder	ChIP-seq	EFO:0001196	cell line	ENCBS275EWD	IMR-90	FALSE	36	GRCh38	USF2
ENCFF144TDY	ENCSR018LUP	bradley-bernstein	ChIP-seq	EFO:0002357	cell line	ENCBS107PVI	SU-DHL-6	FALSE	36	GRCh38	H3K9me2
ENCFF144WWG	ENCSR519WQH	bradley-bernstein	ChIP-seq	UBERON:0011907	tissue	ENCBS861DVK	gastrocnemius medialis	FALSE	76	GRCh38	H3K27me3
ENCFF144WYV	ENCSR000EVA	peggy-farnham	ChIP-seq	EFO:0001182	cell line	ENCBS375ENC	HEK293	FALSE	32	GRCh38	Control
ENCFF144XUD	ENCSR156APP	xiang-dong-fu	ChIP-seq	EFO:0001187	cell line	ENCBS654ERN	HepG2	FALSE	40	hg19	PTBP1
ENCFF144YCB	ENCSR384LYW	bradley-bernstein	ChIP-seq	CL:0000182	in vitro differentiated cells	ENCBS520VFV	hepatocyte	FALSE	76	GRCh38	EZH2
ENCFF144YZK	ENCSR000EXC	peggy-farnham	ChIP-seq	EFO:0005236	cell line	ENCBS810EWQ	NT2/D1	FALSE	32	hg19	H3K9ac
ENCFF145BKE	ENCSR000BII	richard-myers	ChIP-seq	EFO:0002785	cell line	ENCBS388ENC	GM12891	FALSE	36	hg19	POU2F2
ENCFF145BPW	ENCSR330EXS	bradley-bernstein	ChIP-seq	EFO:0002784	cell line	ENCBS830FPU	GM12878	FALSE	76	GRCh38	RBBP5
ENCFF145IFQ	ENCSR212SJH	bing-ren	ChIP-seq	EFO:0007098	cell line	ENCBS757ZRB	iPS DF 6.9	FALSE	36	hg19	Control
ENCFF145LCR	ENCSR000ALJ	bradley-bernstein	ChIP-seq	CL:0000312	primary cell	ENCBS935RSN	keratinocyte	FALSE	36	GRCh38	CTCF
ENCFF145MQT	ENCSR996GHD	bradley-bernstein	ChIP-seq	EFO:0006710	cell line	ENCBS018GXW	OCI-LY3	FALSE	36	hg19	H3K9ac
ENCFF145NON	ENCSR990AZC	michael-snyder	ChIP-seq	EFO:0002067	cell line	ENCBS398HUM	K562	TRUE	100	GRCh38	MCM3
ENCFF145UQB	ENCSR688NWK	michael-snyder	ChIP-seq	EFO:0001182	cell line	ENCBS584YDT	HEK293	TRUE	101	GRCh38	Control
ENCFF145UVW	ENCSR080XUB	john-stamatoyannopoulos	ChIP-seq	CL:0001054	primary cell	ENCBS945EIT	CD14-positive monocyte	FALSE	36	GRCh38	H3K27me3
ENCFF145VRC	ENCSR092OVN	richard-myers	ChIP-seq	EFO:0001187	cell line	ENCBS501TPE	HepG2	FALSE	76	GRCh38	3xFLAG-FOXA3
ENCFF145WWS	ENCSR687EBF	bing-ren	ChIP-seq	CL:0000047	in vitro differentiated cells	ENCBS776ACY	neural stem progenitor cell	FALSE	36	hg19	H3K14ac
ENCFF145ZDW	ENCSR648INT	michael-snyder	ChIP-seq	EFO:0002067	cell line	ENCBS076AAA	K562	TRUE	100	GRCh38	eGFP-ILK
ENCFF146BQG	ENCSR900EUT	bing-ren	ChIP-seq	NTR:0000856	in vitro differentiated cells	ENCBS004CWA	mesendoderm	FALSE	36	GRCh38	H2BK120ac
ENCFF146EZL	ENCSR542FLV	michael-snyder	ChIP-seq	EFO:0002784	cell line	ENCBS519VWT	GM12878	TRUE	100	hg19	ZBTB33
ENCFF146HTM	ENCSR000BPJ	richard-myers	ChIP-seq	EFO:0002067	cell line	ENCBS109ENC	K562	FALSE	36	hg19	CTCF
ENCFF146JPX	ENCSR578QSO	bradley-bernstein	ChIP-seq	CL:0002618	primary cell	ENCBS859WPH	endothelial cell of umbilical vein	FALSE	36	GRCh38	H3K4me3
ENCFF146NJI	ENCSR702BYX	michael-snyder	ChIP-seq	EFO:0001203	cell line	ENCBS295JCF	MCF-7	TRUE	100	hg19	NFIB
ENCFF146NLP	ENCSR000APE	bradley-bernstein	ChIP-seq	EFO:0002067	cell line	ENCBS639AAA	K562	FALSE	36	GRCh38	H3K9me3
ENCFF146PDA	ENCSR711SNW	michael-snyder	ChIP-seq	EFO:0002067	cell line	ENCBS839CNN	K562	TRUE	100	GRCh38	NCOA1
ENCFF146RSB	ENCSR935XOT	michael-snyder	ChIP-seq	UBERON:0001323	tissue	ENCBS316JCG	tibial nerve	TRUE	100	hg19	POLR2A
ENCFF146SND	ENCSR315JJE	xiang-dong-fu	ChIP-seq	EFO:0001187	cell line	ENCBS619EOB	HepG2	FALSE	40	GRCh38	HNRNPL
ENCFF146UYU	ENCSR002YRE	bing-ren	ChIP-seq	EFO:0001196	cell line	ENCBS754TWW	IMR-90	FALSE	36	GRCh38	H3K27ac
ENCFF146VMQ	ENCSR626QJQ	michael-snyder	ChIP-seq	EFO:0002067	cell line	ENCBS344LIE	K562	TRUE	100	hg19	CSDE1
ENCFF146XRV	ENCSR000DST	john-stamatoyannopoulos	ChIP-seq	EFO:0005904	cell line	ENCBS851RDN	H7-hESC	FALSE	36	hg19	H3K27me3
ENCFF146ZZM	ENCSR000DVO	john-stamatoyannopoulos	ChIP-seq	CL:0002618	primary cell	ENCBS461LFN	endothelial cell of umbilical vein	FALSE	36	hg19	H3K27me3
ENCFF147BZB	ENCSR418NZA	michael-snyder	ChIP-seq	EFO:0001182	cell line	ENCBS900SYX	HEK293	TRUE	101	hg19	eGFP-ZNF524
ENCFF147CHI	ENCSR787TQW	bradley-bernstein	ChIP-seq	UBERON:0000945	tissue	ENCBS633XWN	stomach	FALSE	76	GRCh38	H3K9me3
ENCFF147GTA	ENCSR401ORC	michael-snyder	ChIP-seq	UBERON:0000996	tissue	ENCBS762FDB	vagina	TRUE	100	GRCh38	POLR2A
ENCFF147JLU	ENCSR000EDN	michael-snyder	ChIP-seq	EFO:0001187	cell line	ENCBS638AAA	HepG2	FALSE	36	GRCh38	MAZ
ENCFF147KIO	ENCSR301HRV	bing-ren	ChIP-seq	EFO:0003042	cell line	ENCBS945MCY	H1-hESC	FALSE	36	hg19	H3K79me2
ENCFF147VCN	ENCSR376WCJ	michael-snyder	ChIP-seq	EFO:0002067	cell line	ENCBS594GNK	K562	FALSE	36	hg19	IRF2
ENCFF147YGB	ENCSR817QKV	michael-snyder	ChIP-seq	EFO:0002067	cell line	ENCBS906KIP	K562	TRUE	100	hg19	EP400
ENCFF147ZCK	ENCSR000DRY	john-stamatoyannopoulos	ChIP-seq	EFO:0002784	cell line	ENCBS813RJD	GM12878	FALSE	36	GRCh38	H3K4me3
ENCFF148AFA	ENCSR348TQM	bradley-bernstein	ChIP-seq	UBERON:0001150	tissue	ENCBS209WBW	body of pancreas	FALSE	76	GRCh38	H3K4me1
ENCFF148CTR	ENCSR821IAK	bradley-bernstein	ChIP-seq	CL:0000103	in vitro differentiated cells	ENCBS374AAA	bipolar neuron	TRUE	76	GRCh38	H3K4me2
ENCFF148EDB	ENCSR804SRO	bing-ren	ChIP-seq	EFO:0001196	cell line	ENCBS007TVF	IMR-90	FALSE	36	GRCh38	H4K20me1
ENCFF148IFM	ENCSR915QOL	bradley-bernstein	ChIP-seq	CL:0002553	primary cell	ENCBS149EDI	fibroblast of lung	FALSE	36	hg19	H3K4me3
ENCFF148JMZ	ENCSR000AKM	bradley-bernstein	ChIP-seq	CL:0002618	primary cell	ENCBS717AAA	endothelial cell of umbilical vein	FALSE	36	hg19	H3K4me2
ENCFF148NWI	ENCSR131FFJ	bradley-bernstein	ChIP-seq	EFO:0005723	cell line	ENCBS367AAA	GM23248	TRUE	76	GRCh38	EZH2
ENCFF148POB	ENCSR894SXR	michael-snyder	ChIP-seq	EFO:0001187	cell line	ENCBS935XAF	HepG2	TRUE	100	hg19	TCF12
ENCFF148ROD	ENCSR866QPZ	michael-snyder	ChIP-seq	EFO:0001203	cell line	ENCBS200IWR	MCF-7	TRUE	100	hg19	ATF7
ENCFF148SQX	ENCSR416CYZ	bradley-bernstein	ChIP-seq	UBERON:0001515	tissue	ENCBS703OTV	thoracic aorta	FALSE	76	hg19	H3K4me1
ENCFF148ZDV	ENCSR000BNA	richard-myers	ChIP-seq	EFO:0001187	cell line	ENCBS114ENC	HepG2	FALSE	36	GRCh38	ZBTB33
ENCFF149EKR	ENCSR055XHN	bradley-bernstein	ChIP-seq	EFO:0001187	cell line	ENCBS467HWM	HepG2	FALSE	36	hg19	Control
ENCFF149GBJ	ENCSR000FCP	peggy-farnham	ChIP-seq	EFO:0002824	cell line	ENCBS471AAA	HCT116	FALSE	36	GRCh38	H3K9me3
ENCFF149GPH	ENCSR591JZS	john-stamatoyannopoulos	ChIP-seq	UBERON:0000059	tissue	ENCBS802MPM	large intestine	FALSE	36	GRCh38	H3K9me3
ENCFF149LTH	ENCSR237VLT	michael-snyder	ChIP-seq	EFO:0002067	cell line	ENCBS048GNZ	K562	TRUE	100	GRCh38	ZBTB40
ENCFF149LTL	ENCSR154HDX	bradley-bernstein	ChIP-seq	EFO:0007950	cell line	ENCBS373AAA	GM23338	TRUE	76	hg19	H3K79me2
ENCFF149LWO	ENCSR307DQT	bradley-bernstein	ChIP-seq	EFO:0002357	cell line	ENCBS782RBW	SU-DHL-6	FALSE	36	hg19	H3K27ac
ENCFF149NHO	ENCSR000ANG	bradley-bernstein	ChIP-seq	CL:0000515	primary cell	ENCBS023XCT	skeletal muscle myoblast	FALSE	36	hg19	H3K27me3
ENCFF149PZR	ENCSR976JHS	bradley-bernstein	ChIP-seq	EFO:0005694	cell line	ENCBS987CHP	KMS-11	FALSE	76	GRCh38	H3K4me1
ENCFF149SOH	ENCSR000EUX	peggy-farnham	ChIP-seq	EFO:0002824	cell line	ENCBS409MTT	HCT116	FALSE	36	hg19	Control
ENCFF149SVY	ENCSR000DUU	john-stamatoyannopoulos	ChIP-seq	CL:0002555	primary cell	ENCBS399FWJ	fibroblast of mammary gland	FALSE	36	GRCh38	CTCF
ENCFF149UBZ	ENCSR727PIC	michael-snyder	ChIP-seq	EFO:0001182	cell line	ENCBS916VDS	HEK293	TRUE	101	GRCh38	eGFP-ZNF34
ENCFF149UKA	ENCSR303BUB	bradley-bernstein	ChIP-seq	UBERON:0007610	tissue	ENCBS636NCW	tibial artery	FALSE	76	hg19	H3K9me3
ENCFF149VFJ	ENCSR339WBT	bing-ren	ChIP-seq	CL:0000047	in vitro differentiated cells	ENCBS104PYO	neural stem progenitor cell	FALSE	36	hg19	Control
ENCFF149VZU	ENCSR844PVS	richard-myers	ChIP-seq	UBERON:0008367	tissue	ENCBS173VHR	breast epithelium	TRUE	76	hg19	POLR2AphosphoS5
ENCFF149WGG	ENCSR742IDN	michael-snyder	ChIP-seq	EFO:0002067	cell line	ENCBS465MWC	K562	TRUE	100	GRCh38	NR2C1
ENCFF149XSW	ENCSR009RJD	bradley-bernstein	ChIP-seq	UBERON:0000945	tissue	ENCBS633XWN	stomach	FALSE	76	hg19	H3K4me1
ENCFF150BNL	ENCSR516HUP	richard-myers	ChIP-seq	UBERON:0002107	tissue	ENCBS046RNA	liver	FALSE	50	hg19	ZBTB33
ENCFF150DAE	ENCSR480LIS	richard-myers	ChIP-seq	UBERON:0002107	tissue	ENCBS046RNA	liver	FALSE	50	GRCh38	ATF3
ENCFF150DRD	ENCSR000BLK	richard-myers	ChIP-seq	EFO:0002067	cell line	ENCBS109ENC	K562	FALSE	36	hg19	SRF
ENCFF150FTW	ENCSR780ESQ	michael-snyder	ChIP-seq	EFO:0001182	cell line	ENCBS949DFI	HEK293	TRUE	101	GRCh38	eGFP-KLF14
ENCFF150HRE	ENCSR177QFY	bradley-bernstein	ChIP-seq	UBERON:0002369	tissue	ENCBS078MQQ	adrenal gland	FALSE	76	hg19	H3K27ac
ENCFF150KIC	ENCSR538KLU	bradley-bernstein	ChIP-seq	EFO:0002357	cell line	ENCBS401ZBX	SU-DHL-6	FALSE	36	GRCh38	H4K20me1
ENCFF150MZS	ENCSR297AUZ	bing-ren	ChIP-seq	NTR:0000856	in vitro differentiated cells	ENCBS004CWA	mesendoderm	FALSE	36	hg19	H2BK15ac
ENCFF150NDP	ENCSR984MDV	michael-snyder	ChIP-seq	EFO:0001182	cell line	ENCBS417ONA	HEK293	TRUE	101	hg19	eGFP-ZNF24
ENCFF150PLO	ENCSR189PYJ	michael-snyder	ChIP-seq	EFO:0002067	cell line	ENCBS207UAM	K562	FALSE	36	hg19	SMAD2
ENCFF150SPX	ENCSR054IRX	bing-ren	ChIP-seq	EFO:0001196	cell line	ENCBS007TVF	IMR-90	FALSE	36	GRCh38	H2BK20ac
ENCFF150TKS	ENCSR854ORP	michael-snyder	ChIP-seq	EFO:0001182	cell line	ENCBS923GRR	HEK293	TRUE	101	hg19	eGFP-ZNF350
ENCFF150YHJ	ENCSR963MOG	bradley-bernstein	ChIP-seq	EFO:0007099	cell line	ENCBS549SAW	iPS-11a	FALSE	36	hg19	Control
ENCFF150ZJR	ENCSR620AZM	bradley-bernstein	ChIP-seq	CL:0001059	primary cell	ENCBS121LTF	common myeloid progenitor, CD34-positive	FALSE	36	GRCh38	H3K27ac
ENCFF151AWK	ENCSR145BHD	michael-snyder	ChIP-seq	EFO:0001187	cell line	ENCBS225ERF	HepG2	TRUE	100	GRCh38	NFRKB
ENCFF151DBS	ENCSR000BVW	richard-myers	ChIP-seq	EFO:0003072	cell line	ENCBS428ENC	SK-N-SH	FALSE	50	GRCh38	Control
ENCFF151DQI	ENCSR592ETL	bradley-bernstein	ChIP-seq	CL:0000103	in vitro differentiated cells	ENCBS374AAA	bipolar neuron	FALSE	76	hg19	H3K9ac
ENCFF151ECV	ENCSR966ULI	michael-snyder	ChIP-seq	EFO:0001182	cell line	ENCBS577WIH	HEK293	TRUE	101	GRCh38	eGFP-PATZ1
ENCFF151GOI	ENCSR000EGD	michael-snyder	ChIP-seq	EFO:0002067	cell line	ENCBS039ENC	K562	FALSE	36	GRCh38	BACH1
ENCFF151KAU	ENCSR149ZBI	kevin-white	ChIP-seq	EFO:0002067	cell line	ENCBS101CXP	K562	FALSE	50	hg19	eGFP-ZNF584
ENCFF151NRC	ENCSR638QYO	michael-snyder	ChIP-seq	EFO:0001086	cell line	ENCBS611JSC	A549	TRUE	100	GRCh38	SREBF2
ENCFF151UEE	ENCSR774OKQ	john-stamatoyannopoulos	ChIP-seq	CL:0000624	primary cell	ENCBS473JVM	CD4-positive, alpha-beta T cell	FALSE	36	GRCh38	H3K36me3
ENCFF151UNX	ENCSR907BES	bradley-bernstein	ChIP-seq	UBERON:0001157	tissue	ENCBS633KVX	transverse colon	FALSE	76	GRCh38	CTCF
ENCFF151XJE	ENCSR041ZIQ	michael-snyder	ChIP-seq	EFO:0001182	cell line	ENCBS933NCW	HEK293	TRUE	101	hg19	eGFP-SALL1
ENCFF151XLX	ENCSR844DRI	bradley-bernstein	ChIP-seq	EFO:0007076	cell line	ENCBS057COO	ES-I3	FALSE	36	hg19	H3K36me3
ENCFF151ZPA	ENCSR000DPB	kevin-struhl	ChIP-seq	EFO:0001200	cell line	ENCBS067ENC	MCF 10A	FALSE	36	GRCh38	STAT3
ENCFF152LFC	ENCSR000DQI	john-stamatoyannopoulos	ChIP-seq	EFO:0002779	cell line	ENCBS693PNC	BJ	FALSE	36	GRCh38	CTCF
ENCFF152NXL	ENCSR957CQH	bradley-bernstein	ChIP-seq	EFO:0006710	cell line	ENCBS757GPD	OCI-LY3	FALSE	36	hg19	H3K79me2
ENCFF152QOQ	ENCSR738SXD	bradley-bernstein	ChIP-seq	UBERON:0008952	tissue	ENCBS684YJH	upper lobe of left lung	FALSE	76	hg19	H3K27ac
ENCFF152RUF	ENCSR974OMC	bradley-bernstein	ChIP-seq	UBERON:0001515	tissue	ENCBS543OJU	thoracic aorta	FALSE	74	hg19	H3K9me3
ENCFF152TEK	ENCSR014RCS	xiang-dong-fu	ChIP-seq	EFO:0002067	cell line	ENCBS967ZYE	K562	FALSE	40	hg19	HNRNPK
ENCFF152VGP	ENCSR366VWM	michael-snyder	ChIP-seq	UBERON:0008367	tissue	ENCBS114DQJ	breast epithelium	TRUE	100	hg19	Control
ENCFF152YRC	ENCSR160QYK	michael-snyder	ChIP-seq	EFO:0002067	cell line	ENCBS185MQS	K562	TRUE	100	hg19	GATAD2A
ENCFF152ZGE	ENCSR000BIJ	richard-myers	ChIP-seq	EFO:0002785	cell line	ENCBS388ENC	GM12891	FALSE	36	hg19	SPI1
ENCFF153ANI	ENCSR000BNL	richard-myers	ChIP-seq	EFO:0002067	cell line	ENCBS109ENC	K562	FALSE	36	hg19	SP2
ENCFF153CXX	ENCSR583ACG	bradley-bernstein	ChIP-seq	EFO:0002067	cell line	ENCBS658RMI	K562	FALSE	76	hg19	BRD4
ENCFF153FSJ	ENCSR230PTV	michael-snyder	ChIP-seq	EFO:0002067	cell line	ENCBS389PVA	K562	TRUE	100	hg19	ZBTB2
ENCFF153HAO	ENCSR000DWS	john-stamatoyannopoulos	ChIP-seq	CL:1001608	primary cell	ENCBS748WVA	foreskin fibroblast	FALSE	36	GRCh38	H3K4me3
ENCFF153HWB	ENCSR486PWP	bing-ren	ChIP-seq	CL:0000351	in vitro differentiated cells	ENCBS392DBQ	trophoblast cell	FALSE	36	GRCh38	H3K79me2
ENCFF153KPG	ENCSR000AKF	bradley-bernstein	ChIP-seq	EFO:0002784	cell line	ENCBS715VCP	GM12878	FALSE	36	GRCh38	H3K4me1
ENCFF153PCL	ENCSR225KOT	michael-snyder	ChIP-seq	UBERON:0001159	tissue	ENCBS919RQL	sigmoid colon	TRUE	100	hg19	Control
ENCFF153QKB	ENCSR000BRB	richard-myers	ChIP-seq	EFO:0001086	cell line	ENCBS165AAA	A549	FALSE	36	GRCh38	CREB1
ENCFF153QLL	ENCSR211LTF	michael-snyder	ChIP-seq	EFO:0002067	cell line	ENCBS357NWO	K562	TRUE	100	GRCh38	EGR1
ENCFF153RJP	ENCSR000AMG	bradley-bernstein	ChIP-seq	EFO:0003042	cell line	ENCBS718AAA	H1-hESC	FALSE	36	GRCh38	H3K4me3
ENCFF153RSF	ENCSR000DOZ	kevin-struhl	ChIP-seq	EFO:0001200	cell line	ENCBS618ENC	MCF 10A	FALSE	36	hg19	STAT3
[truncated: 12,486 more rows]
